# Supplementary material for: Network-based representation learning reveals the impact of age and diet on the gut microbial and metabolomic environment of U.S. infants in a randomized controlled feeding trial
Source: bioRxiv. 2025 Sep 4:2024.11.01.621627. Preprint. [Version 3] doi: 10.1101/2024.11.01.621627 (PMC12140001; doi:10.1101/2024.11.01.621627)
Supplement: Supplement 1 [file media-1.xlsx]

## Sheet: Supplementary Table 1
Supplementary Table 1. Differential abundance analysis results across 5-month-old and 12-month-old groups for microbiome features.
Feature Type/Library	Feature	Feature function/pathway/details	Fold Change	Group with higher relative abundace	Paired Wilcoxon rank sum test raw p-value	FDR
ENOG410XRAY	relaxase mobilization nuclease domain protein	Function unknown	1.64673	12-month-old	2.69329e-08	2.32406e-05
ENOG4111N9P	TraX protein	Function unknown	1.69682	12-month-old	2.04023e-08	2.32406e-05
ENOG410YSGI		Function unknown	2.09607	12-month-old	2.04023e-08	2.32406e-05
ENOG4111G5T	conjugative transposon membrane protein	Function unknown	2.28471	12-month-old	2.28055e-08	2.32406e-05
COG3608	Predicted deacylase	General function prediction only	2.34312	12-month-old	3.54734e-08	2.32406e-05
K06987	uncharacterized protein	Not Included in Pathway or Brite; Poorly characterized; Function unknown	2.49046	12-month-old	1.92948e-08	2.32406e-05
K10189	lactose/L-arabinose transport system permease protein	Environmental Information Processing; Membrane transport; ABC transporters | Brite Hierarchies; Protein families: signaling and cellular processes; Transporters	3.09192	12-month-old	2.54824e-08	2.32406e-05
ENOG4111W0B	regulator, FUR family	Transcription	3.12589	12-month-old	1.54202e-08	2.32406e-05
k_Bacteria.p_Firmicutes.c_Clostridia.o_Eubacteriales.f_Lachnospiraceae.g_Fusicatenibacter.s_Unclassified.Fusicatenibacter	NA	NA	3.16845	12-month-old	3.35782e-08	2.32406e-05
ENOG410ZVJF		Function unknown	3.18793	12-month-old	2.41079e-08	2.32406e-05
k_Bacteria.p_Firmicutes.c_Clostridia.o_Eubacteriales.f_Lachnospiraceae.g_Blautia.s_Blautia.sp.	NA	NA	3.40611	12-month-old	2.84633e-08	2.32406e-05
ENOG4111WS7	Protein of unknown function (DUF2812)	Function unknown	3.51379	12-month-old	2.96209e-08	2.32406e-05
ENOG4111Y9W		Function unknown	3.68768	12-month-old	3.17814e-08	2.32406e-05
ENOG4111TZY		Function unknown	3.80372	12-month-old	3.44221e-08	2.32406e-05
ENOG4111SNX	regulatoR	Transcription	3.9347	12-month-old	2.68945e-08	2.32406e-05
PF16160	[Domain of unknown function (DUF4866)]		4.10022	12-month-old	2.68349e-08	2.32406e-05
ENOG410Y0J0		Function unknown	4.13616	12-month-old	2.52546e-08	2.32406e-05
k_Bacteria.p_Firmicutes.c_Clostridia.o_Eubacteriales.f_Clostridiaceae.g_Butyricicoccus.s_Butyricicoccus.sp.	NA	NA	4.24341	12-month-old	7.95984e-09	2.32406e-05
ENOG410Y61A		Function unknown	4.28042	12-month-old	1.79305e-08	2.32406e-05
ENOG4112BFC		Function unknown	4.56295	12-month-old	9.7041e-09	2.32406e-05
ENOG4111IB6		Function unknown	4.70172	12-month-old	1.06739e-08	2.32406e-05
ENOG410YK82		Function unknown	4.86931	12-month-old	3.54734e-08	2.32406e-05
k_Bacteria.p_Firmicutes.c_Clostridia.o_Eubacteriales.f_Oscillospiraceae.g_Faecalibacterium.s_Unclassified.Faecalibacterium	NA	NA	4.94646	12-month-old	1.45765e-08	2.32406e-05
ENOG410YDSF	(ABC) transporter	Defense mechanisms	5.09434	12-month-old	3.02886e-08	2.32406e-05
k_Bacteria.p_Firmicutes.c_Clostridia.o_Eubacteriales.f_Oscillospiraceae.g_Faecalibacterium.s_Faecalibacterium.prausnitzii	NA	NA	5.25987	12-month-old	9.26294e-09	2.32406e-05
k_Bacteria.p_Firmicutes.c_Clostridia.o_Eubacteriales.f_Oscillospiraceae.g_Faecalibacterium.s_Faecalibacterium.sp.	NA	NA	5.72181	12-month-old	1.28603e-08	2.32406e-05
ENOG410XT2P	Bacterial membrane protein	Function unknown	4.00617	12-month-old	3.958e-08	2.43456e-05
ENOG410ZJR9		Function unknown	5.01659	12-month-old	4.00185e-08	2.43456e-05
ENOG410XNUC		Function unknown	1.17312	12-month-old	6.80736e-08	2.65994e-05
PF12958	[Protein of unknown function (DUF3847)]		1.71949	12-month-old	5.79083e-08	2.65994e-05
ENOG4111NW5	HD Domain	Function unknown	1.95487	12-month-old	4.66165e-08	2.65994e-05
COG0004	Ammonia permease	Inorganic ion transport and metabolism	2.43107	12-month-old	6.80736e-08	2.65994e-05
ENOG410ZSUS	antirestriction protein (ArdA)	Function unknown	2.86041	12-month-old	4.92208e-08	2.65994e-05
ENOG410ZYKS	Sigma-E processing peptidase spoiiga	Function unknown	2.89117	12-month-old	5.94046e-08	2.65994e-05
ENOG410XYNB	N-acetylglucosamine-1-phosphate transferase, alpha and beta subunits	Function unknown	2.93144	12-month-old	7.18311e-08	2.65994e-05
PF19537	[]		3.07255	12-month-old	7.18311e-08	2.65994e-05
ENOG410YYF9		Function unknown	3.22217	12-month-old	5.19659e-08	2.65994e-05
k_Bacteria.p_Firmicutes.c_Clostridia.o_Eubacteriales.f_Lachnospiraceae.g_Roseburia.s_Roseburia.inulinivorans	NA	NA	3.2586	12-month-old	6.11213e-08	2.65994e-05
ENOG410XZ9N	Methyltransferase, type	Function unknown	3.38967	12-month-old	5.48592e-08	2.65994e-05
PF14888	[Penicillin-binding protein Tp47 domain C]		3.43772	12-month-old	5.63822e-08	2.65994e-05
PF19727	[]		3.44163	12-month-old	6.29096e-08	2.65994e-05
ENOG411138E		Function unknown	3.52029	12-month-old	5.59692e-08	2.65994e-05
k_Bacteria.p_Firmicutes.c_Erysipelotrichia.o_Erysipelotrichales.f_Erysipelotrichaceae.g_Intestinibaculum.s_Intestinibaculum.porci	NA	NA	3.53969	12-month-old	6.61298e-08	2.65994e-05
ENOG410Z9BD	RelA SpoT domain protein	Function unknown	3.54744	12-month-old	6.98292e-08	2.65994e-05
ENOG410XNQT		Function unknown	3.6456	12-month-old	6.61298e-08	2.65994e-05
ENOG4111R59		Function unknown	3.72649	12-month-old	5.63822e-08	2.65994e-05
ENOG41124UP		Function unknown	3.29193	12-month-old	7.57892e-08	2.7468e-05
PF12750	[Maff2 family]		1.48442	12-month-old	9.38412e-08	2.82341e-05
ENOG4111P1U	integral membrane protein	Function unknown	1.75555	12-month-old	9.89673e-08	2.82341e-05
PF06207	[Protein of unknown function (DUF1002)]		2.37868	12-month-old	9.89673e-08	2.82341e-05
K02203	phosphoserine / homoserine phosphotransferase [EC:3.1.3.3 2.7.1.39]	Metabolism; Energy metabolism; Methane metabolism | Metabolism; Amino acid metabolism; Glycine, serine and threonine metabolism	2.55914	12-month-old	8.89725e-08	2.82341e-05
PF12993	[Domain of unknown function, E. rectale Gene description (DUF3877)]		3.32229	12-month-old	8.43488e-08	2.82341e-05
ENOG41129SD	transcriptional regulator), MarR family	Transcription	3.41372	12-month-old	9.89673e-08	2.82341e-05
ENOG410Y57Z		Function unknown	3.42846	12-month-old	9.16695e-08	2.82341e-05
PF14889	[Penicillin-binding protein Tp47 domain a]		3.47801	12-month-old	9.94509e-08	2.82341e-05
ENOG410ZEYT		Function unknown	3.54126	12-month-old	9.20804e-08	2.82341e-05
k_Bacteria.p_Firmicutes.c_Clostridia.o_Eubacteriales.f_Lachnospiraceae.g_Anaerobutyricum.s_Unclassified.Anaerobutyricum	NA	NA	3.56262	12-month-old	9.89673e-08	2.82341e-05
ENOG41121XC	Pfam:DUF1393	Function unknown	3.68581	12-month-old	8.89725e-08	2.82341e-05
ENOG4111TB4		Function unknown	4.38751	12-month-old	9.34024e-08	2.82341e-05
ENOG41122VM	sigma-70, region 4	Function unknown	4.55903	12-month-old	9.34024e-08	2.82341e-05
ENOG410XSHC		Function unknown	3.45605	12-month-old	1.06206e-07	2.91791e-05
PF03690	[Uncharacterised protein family (UPF0160)]		3.97626	12-month-old	1.04903e-07	2.91791e-05
COG4086	Predicted secreted protein	Function unknown	2.24737	12-month-old	1.10045e-07	2.92128e-05
ENOG410ZW1G	PASTA	Signal transduction mechanisms	4.26418	12-month-old	1.10979e-07	2.92128e-05
ENOG4111H00		Function unknown	4.26552	12-month-old	1.11473e-07	2.92128e-05
PF18830	[]		1.51787	12-month-old	1.22319e-07	3.06408e-05
PF18978	[]		2.64032	12-month-old	1.22319e-07	3.06408e-05
ENOG410Y83C		Function unknown	3.45401	12-month-old	1.21012e-07	3.06408e-05
ENOG41109IH		Function unknown	2.97854	12-month-old	1.28942e-07	3.13726e-05
ENOG4111H48	von Willebrand factor type A	Function unknown	3.24714	12-month-old	1.32607e-07	3.13726e-05
k_Bacteria.p_Firmicutes.c_Clostridia.o_Eubacteriales.f_Lachnospiraceae.g_Fusicatenibacter.s_Fusicatenibacter.saccharivorans	NA	NA	4.14757	12-month-old	1.28942e-07	3.13726e-05
ENOG410XY9G		Function unknown	4.78652	12-month-old	1.32244e-07	3.13726e-05
ENOG4111HR3		Function unknown	3.52411	12-month-old	1.34896e-07	3.14771e-05
PF14287	[Domain of unknown function (DUF4368)]		1.32899	12-month-old	1.43245e-07	3.25339e-05
ENOG411249J	Branched-chain amino acid transport	Amino acid transport and metabolism	2.14906	12-month-old	1.43245e-07	3.25339e-05
PF07508	[Recombinase]		1.08068	12-month-old	1.50961e-07	3.29675e-05
ENOG4111N5G	R polymerase sigma factor	Transcription	3.45828	12-month-old	1.50961e-07	3.29675e-05
ENOG41127W8		Function unknown	4.60881	12-month-old	1.50834e-07	3.29675e-05
ENOG410YQEP		Function unknown	4.63374	12-month-old	1.53071e-07	3.30052e-05
COG4286	Uncharacterized conserved protein related to MYG1 family	Function unknown	3.8682	12-month-old	1.55249e-07	3.30564e-05
K07035	uncharacterized protein	Not Included in Pathway or Brite; Poorly characterized; Function unknown	1.81908	12-month-old	1.59078e-07	3.34535e-05
ENOG4111P8P		Function unknown	2.39387	12-month-old	1.67616e-07	3.39901e-05
ENOG410XWQI	transcriptional regulator	Transcription	3.72217	12-month-old	1.66891e-07	3.39901e-05
ENOG410XW2M	Fucose 4-O-acetylase and related acetyltransferases	Function unknown	4.89512	12-month-old	1.64698e-07	3.39901e-05
ENOG4111N9C		Function unknown	2.08901	12-month-old	1.76596e-07	3.42721e-05
k_Bacteria.p_Firmicutes.c_Clostridia.o_Eubacteriales.f_Lachnospiraceae.g_Roseburia.s_Unclassified.Roseburia	NA	NA	3.2901	12-month-old	1.76596e-07	3.42721e-05
ENOG41123IF		Function unknown	3.37537	12-month-old	1.73089e-07	3.42721e-05
ENOG4111GBX		Function unknown	3.43084	12-month-old	1.77055e-07	3.42721e-05
ENOG410XPKA		Function unknown	1.53962	12-month-old	2.06417e-07	3.58064e-05
K01715	enoyl-CoA hydratase [EC:4.2.1.17]	Metabolism; Carbohydrate metabolism; Butanoate metabolism	1.86184	12-month-old	2.17398e-07	3.58064e-05
ENOG410ZPHH		Replication, recombination and repair	2.08899	12-month-old	1.95973e-07	3.58064e-05
K03191	acid-activated urea channel	Human Diseases; Infectious diseases: Bacterial; Epithelial cell signaling in Helicobacter pylori infection | Brite Hierarchies; Protein families: signaling and cellular processes; Transporters	2.72824	12-month-old	1.95973e-07	3.58064e-05
PF12994	[Domain of unknown function, E. rectale Gene description (DUF3878)]		2.7439	12-month-old	1.95973e-07	3.58064e-05
ENOG4111NI7		Function unknown	2.77768	12-month-old	2.07502e-07	3.58064e-05
COG3976	Uncharacterized protein conserved in bacteria	Function unknown	3.01549	12-month-old	2.06417e-07	3.58064e-05
ENOG410YHHT	Helix-turn-helix	Function unknown	3.07314	12-month-old	2.18884e-07	3.58064e-05
ENOG41128BI		Function unknown	3.23783	12-month-old	2.108e-07	3.58064e-05
ENOG410YXTV		Function unknown	3.34104	12-month-old	2.11403e-07	3.58064e-05
ENOG410YRHR		Function unknown	3.3547	12-month-old	2.20716e-07	3.58064e-05
ENOG4111PHP	Methyltransferase	Function unknown	3.48371	12-month-old	2.17398e-07	3.58064e-05
ENOG410YDMQ		Function unknown	3.55481	12-month-old	2.07741e-07	3.58064e-05
ENOG4111S9B		Function unknown	3.56713	12-month-old	2.07741e-07	3.58064e-05
ENOG4111RES		Function unknown	3.70099	12-month-old	2.18884e-07	3.58064e-05
ENOG4111XTI		Function unknown	3.75929	12-month-old	1.90371e-07	3.58064e-05
ENOG4111GBW	(ABC) transporter	Amino acid transport and metabolism	4.56657	12-month-old	1.98777e-07	3.58064e-05
ENOG4112C9F		Function unknown	4.24379	12-month-old	2.28611e-07	3.67374e-05
COG1961	Site-specific recombinases, DNA invertase Pin homologs	DNA replication, recombination and repair	0.991149	12-month-old	2.67239e-07	3.68948e-05
ENOG410ZZ25	sigma-70, region 4	Function unknown	1.33204	12-month-old	2.41077e-07	3.68948e-05
PF19478	[]		1.3831	12-month-old	2.53833e-07	3.68948e-05
ENOG410XT0B	Helix-turn-helix	Function unknown	1.42166	12-month-old	2.53833e-07	3.68948e-05
ENOG410ZVMV	AhpC Tsa family	Posttranslational modification, protein turnover, chaperones	1.83501	12-month-old	2.67239e-07	3.68948e-05
ENOG410ZVMW	ATP-dependent OLD family endonuclease	Function unknown	2.03604	12-month-old	2.53833e-07	3.68948e-05
ENOG410XXX4	D binding domaincontaining protein	Function unknown	2.75542	12-month-old	2.41077e-07	3.68948e-05
PF19554	[]		3.39442	12-month-old	2.6297e-07	3.68948e-05
ENOG410Z261		Function unknown	3.41007	12-month-old	2.70744e-07	3.68948e-05
ENOG4111MSE		Function unknown	3.43089	12-month-old	2.41077e-07	3.68948e-05
ENOG4111SRH		Function unknown	3.51716	12-month-old	2.69441e-07	3.68948e-05
ENOG410XU52	domain protein, FtsQ-type	Function unknown	3.65388	12-month-old	2.3699e-07	3.68948e-05
ENOG410YH8W		Function unknown	3.77405	12-month-old	2.4327e-07	3.68948e-05
ENOG410XQSV	Protein of unknown function	Function unknown	3.83695	12-month-old	2.55105e-07	3.68948e-05
k_Bacteria.p_Firmicutes.c_Erysipelotrichia.o_Erysipelotrichales.f_Erysipelotrichaceae.g_Dielma.s_Dielma.fastidiosa	NA	NA	3.91652	12-month-old	2.64511e-07	3.68948e-05
ENOG410ZG9V		Function unknown	4.01797	12-month-old	2.43483e-07	3.68948e-05
ENOG410YQ0S		Function unknown	4.19516	12-month-old	2.51781e-07	3.68948e-05
ENOG410YNY1		Function unknown	4.26052	12-month-old	2.57187e-07	3.68948e-05
ENOG4111UR5		Function unknown	4.60074	12-month-old	2.58398e-07	3.68948e-05
ENOG410XQKS		Function unknown	3.98454	12-month-old	2.78213e-07	3.76118e-05
ENOG410XXBN		Function unknown	3.95897	12-month-old	2.82256e-07	3.78578e-05
ENOG410XVFQ	Signal peptidase I	Intracellular trafficking, secretion, and vesicular transport	3.28667	12-month-old	3.00941e-07	3.91315e-05
k_Bacteria.p_Firmicutes.c_Clostridia.o_Eubacteriales.f_Lachnospiraceae.g_Roseburia.s_Roseburia.intestinalis	NA	NA	3.31283	12-month-old	2.96134e-07	3.91315e-05
K07469	aldehyde oxidoreductase [EC:1.2.99.7]	Not Included in Pathway or Brite; Unclassified: metabolism; Enzymes with EC numbers	3.81474	12-month-old	3.00941e-07	3.91315e-05
ENOG410YFAW		Function unknown	4.29851	12-month-old	3.00482e-07	3.91315e-05
ENOG410XPNA	ENOG410XPNA (name not available)	ENOG410XPNA (path not available)	1.8896	12-month-old	3.1169e-07	3.93284e-05
ENOG411034D		Function unknown	2.63201	12-month-old	3.1169e-07	3.93284e-05
k_Bacteria.p_Firmicutes.c_Clostridia.o_Eubacteriales.f_Lachnospiraceae.g_Dorea.s_Dorea.longicatena	NA	NA	2.67903	12-month-old	3.1169e-07	3.93284e-05
ENOG4111FXP	transcriptional regulator	Transcription	3.59809	12-month-old	3.11301e-07	3.93284e-05
ENOG4111V0R		Function unknown	3.25011	12-month-old	3.17234e-07	3.94481e-05
COG3543	Uncharacterized conserved protein	Function unknown	3.72823	12-month-old	3.17271e-07	3.94481e-05
PF05670	[Domain of unknown function (DUF814)]		1.53729	12-month-old	3.28034e-07	4.01995e-05
k_Bacteria.p_Firmicutes.c_Clostridia.o_Eubacteriales.f_Oscillospiraceae.g_Oscillospiraceae.bacterium..no.genus.in.NCBI..s_Oscillospiraceae.bacterium	NA	NA	3.09596	12-month-old	3.28034e-07	4.01995e-05
k_Bacteria.p_Firmicutes.c_Clostridia.o_Eubacteriales.f_Lachnospiraceae.g_Blautia.s_Blautia.luti	NA	NA	3.18455	12-month-old	3.36674e-07	4.09636e-05
PF14202	[Transposon-encoded protein TnpW]		1.88862	12-month-old	3.45204e-07	4.14099e-05
ENOG41126RN		Function unknown	3.04386	12-month-old	3.45204e-07	4.14099e-05
ENOG4111KI8	Toxin-antitoxin system, antitoxin component, HicB family	Function unknown	2.8729	12-month-old	3.52414e-07	4.15069e-05
ENOG4111XHD	GDSL-like	Function unknown	3.39073	12-month-old	3.52414e-07	4.15069e-05
ENOG410YD62		Function unknown	3.65201	12-month-old	3.55759e-07	4.15069e-05
k_Bacteria.p_Firmicutes.c_Clostridia.o_Eubacteriales.f_Lachnospiraceae.g_Blautia.s_Blautia.massiliensis	NA	NA	4.07697	12-month-old	3.55759e-07	4.15069e-05
COG2059	Chromate transport protein ChrA	Inorganic ion transport and metabolism	1.03219	12-month-old	3.63239e-07	4.15263e-05
COG3641	Predicted membrane protein, putative toxin regulator	General function prediction only	1.41153	12-month-old	3.63239e-07	4.15263e-05
PF16980	[Putative citrate transport]		2.84792	12-month-old	3.63239e-07	4.15263e-05
ENOG410ZQEY	Terminase-like family	Function unknown	3.6739	12-month-old	3.68155e-07	4.18076e-05
ENOG410ZW1B		Function unknown	3.55467	12-month-old	3.72757e-07	4.20499e-05
ENOG4111IB5		Function unknown	2.5986	12-month-old	3.82183e-07	4.28296e-05
PF03598	[CO dehydrogenase/acetyl-CoA synthase complex beta subunit]		2.68703	12-month-old	3.91345e-07	4.35697e-05
PF14283	[Domain of unknown function (DUF4366)]		1.36334	12-month-old	4.02078e-07	4.39038e-05
K11184	catabolite repression HPr-like protein	Not Included in Pathway or Brite; Unclassified: metabolism; Carbohydrate metabolism	2.26239	12-month-old	4.02078e-07	4.39038e-05
ENOG410ZT9V	Transposase domain (DUF772)	Function unknown	2.51414	12-month-old	4.02078e-07	4.39038e-05
ENOG4111NNW		Function unknown	3.3719	12-month-old	4.11492e-07	4.46456e-05
ENOG41128VE	Spore germination protein	Function unknown	3.88455	12-month-old	4.15742e-07	4.48212e-05
COG2426	Predicted membrane protein	Function unknown	1.74635	12-month-old	4.22971e-07	4.50305e-05
PF18211	[]		3.44505	12-month-old	4.22971e-07	4.50305e-05
ENOG410Y5Q5		Function unknown	3.56244	12-month-old	4.26298e-07	4.51029e-05
COG0534	Na+-driven multidrug efflux pump	('{} (path not available)', 'COG0534')	0.480984	12-month-old	4.44909e-07	4.51106e-05
PF04205	[FMN-binding domain]		1.00668	12-month-old	4.44909e-07	4.51106e-05
ENOG4111IS1	D-binding helix-turn-helix protein	Transcription	1.54434	12-month-old	4.44909e-07	4.51106e-05
PF13791	[Sigma factor regulator C-terminal]		2.47958	12-month-old	4.34968e-07	4.51106e-05
PF19506	[]		2.49562	12-month-old	4.44909e-07	4.51106e-05
PF16163	[Domain of unknown function (DUF4869)]		2.64365	12-month-old	4.44909e-07	4.51106e-05
PF16480	[Domain of unknown function (DUF5057)]		3.64675	12-month-old	4.34968e-07	4.51106e-05
ENOG410XPRU	Glycosyl transferase, family 2	Cell wall/membrane/envelope biogenesis	1.58163	12-month-old	4.67942e-07	4.581e-05
PF18537	[]		2.66318	12-month-old	4.67942e-07	4.581e-05
K14138	acetyl-CoA synthase [EC:2.3.1.169]	Metabolism; Energy metabolism; Carbon fixation pathways in prokaryotes	2.75638	12-month-old	4.67942e-07	4.581e-05
K05568	multicomponent Na+:H+ antiporter subunit D	Brite Hierarchies; Protein families: signaling and cellular processes; Transporters	2.91381	12-month-old	4.59732e-07	4.581e-05
ENOG4111UDF	ABC transporter (permease)	Inorganic ion transport and metabolism	3.08851	12-month-old	4.62883e-07	4.581e-05
ENOG4111KEC	Phosphoglycerate mutase	Carbohydrate transport and metabolism	3.58604	12-month-old	4.57623e-07	4.581e-05
PF06695	[Putative small multi-drug export protein]		1.7069	12-month-old	4.92124e-07	4.70946e-05
ENOG4111FYK		Function unknown	1.92394	12-month-old	4.92124e-07	4.70946e-05
ENOG4111NEB	Bacterial mobilization protein (MobC)	Function unknown	2.15575	12-month-old	4.92124e-07	4.70946e-05
ENOG4111HIQ		Function unknown	3.03221	12-month-old	4.88347e-07	4.70946e-05
PF14198	[Transposon-encoded protein TnpV]		1.08128	12-month-old	5.17509e-07	4.81708e-05
ENOG4111NSJ	ABC transporter (permease)	Function unknown	2.71438	12-month-old	5.07689e-07	4.81708e-05
ENOG4111IX6	metallophosphoesterase	Function unknown	2.90371	12-month-old	5.17509e-07	4.81708e-05
ENOG41123QU	transcriptional regulator	Transcription	3.2902	12-month-old	5.13405e-07	4.81708e-05
ENOG410YKVF		Function unknown	3.77501	12-month-old	5.1516e-07	4.81708e-05
ENOG410ZQTG	Membrane	Function unknown	3.95611	12-month-old	5.227e-07	4.83895e-05
ENOG4111U17		Function unknown	1.7574	12-month-old	5.44154e-07	4.9043e-05
ENOG4112340	Hpt domain	Function unknown	1.86517	12-month-old	5.44154e-07	4.9043e-05
ENOG410YIJR		Function unknown	2.30648	12-month-old	5.34664e-07	4.9043e-05
K21140	[CysO sulfur-carrier protein]-S-L-cysteine hydrolase [EC:3.13.1.6]	Genetic Information Processing; Folding, sorting and degradation; Sulfur relay system	3.22283	12-month-old	5.39589e-07	4.9043e-05
ENOG410Z02K	SCP-2 sterol transfer family	Function unknown	3.9962	12-month-old	5.39589e-07	4.9043e-05
PF02690	[Na+/Pi-cotransporter]		0.758952	12-month-old	5.7212e-07	5.04948e-05
ENOG410XTAD	Transcriptional regulator	Transcription	1.96015	12-month-old	5.7212e-07	5.04948e-05
ENOG410XNNM	zinc finger domain	Function unknown	2.02429	12-month-old	5.7212e-07	5.04948e-05
ENOG4111TNS		Function unknown	3.21628	12-month-old	5.7212e-07	5.04948e-05
PF01235	[Sodium:alanine symporter family]		0.752071	12-month-old	6.01468e-07	5.17445e-05
PF13408	[Recombinase zinc beta ribbon domain]		1.10278	12-month-old	6.01468e-07	5.17445e-05
ENOG4111J12	DeoR-like helix-turn-helix domain	Function unknown	1.84896	12-month-old	6.01468e-07	5.17445e-05
K07003	uncharacterized protein	Not Included in Pathway or Brite; Poorly characterized; Function unknown	1.87144	12-month-old	6.01468e-07	5.17445e-05
ENOG41129GG		Function unknown	3.62545	12-month-old	5.94807e-07	5.17445e-05
ENOG410XPE8	Efflux ABC transporter, permease protein	Defense mechanisms	1.55209	12-month-old	6.32265e-07	5.33169e-05
ENOG4111P6W		Function unknown	3.33232	12-month-old	6.29401e-07	5.33169e-05
ENOG410ZN2B	ABC-type sugar transport system periplasmic component	Carbohydrate transport and metabolism	3.81652	12-month-old	6.32265e-07	5.33169e-05
k_Bacteria.p_Firmicutes.c_Clostridia.o_Eubacteriales.f_Clostridiaceae.g_Butyricicoccus.s_Unclassified.Butyricicoccus	NA	NA	3.84739	12-month-old	6.24138e-07	5.33169e-05
ENOG410YGPB		Function unknown	4.04997	12-month-old	6.39448e-07	5.36569e-05
K19309	bacitracin transport system ATP-binding protein	Environmental Information Processing; Membrane transport; ABC transporters | Brite Hierarchies; Protein families: signaling and cellular processes; Transporters	1.89035	12-month-old	6.64579e-07	5.44252e-05
K03325	arsenite transporter	Brite Hierarchies; Protein families: signaling and cellular processes; Transporters	2.70106	12-month-old	6.64579e-07	5.44252e-05
ENOG4111N4J		Function unknown	2.84976	12-month-old	6.57048e-07	5.44252e-05
PF08840	[BAAT / Acyl-CoA thioester hydrolase C terminal]		2.89854	12-month-old	6.64579e-07	5.44252e-05
PF19498	[]		4.0381	12-month-old	6.57048e-07	5.44252e-05
ENOG410YRPW		Function unknown	4.34254	12-month-old	6.71964e-07	5.47667e-05
ENOG4111M5N		Function unknown	3.38892	12-month-old	6.81641e-07	5.50288e-05
ENOG4111UB9	redox protein, regulator of disulfide bond	Function unknown	3.49884	12-month-old	6.81641e-07	5.50288e-05
ENOG41127PX	tigr02206	Function unknown	3.93743	12-month-old	6.9274e-07	5.5661e-05
ENOG4111ISA		Function unknown	1.09658	12-month-old	6.98482e-07	5.58589e-05
ENOG410YQKC		Function unknown	4.7081	12-month-old	7.05737e-07	5.61753e-05
PF14193	[Domain of unknown function (DUF4315)]		1.27347	12-month-old	7.34048e-07	5.65782e-05
PF14203	[Putative tranposon-transfer assisting protein]		1.45391	12-month-old	7.34048e-07	5.65782e-05
PF05402	[Coenzyme PQQ synthesis protein D (PqqD)]		1.9938	12-month-old	7.34048e-07	5.65782e-05
k_Bacteria.p_Firmicutes.c_Clostridia.o_Eubacteriales.f_Lachnospiraceae.g_Lachnospira.s_Lachnospira.eligens	NA	NA	3.02818	12-month-old	7.34048e-07	5.65782e-05
ENOG410ZN8Y	Uncharacterized conserved protein (DUF2075)	Function unknown	3.19774	12-month-old	7.22429e-07	5.65782e-05
ENOG410ZZRT	Ig domain protein, group 2 domain protein	Function unknown	3.86412	12-month-old	7.17056e-07	5.65782e-05
ENOG410YIZ7		Function unknown	4.07101	12-month-old	7.22429e-07	5.65782e-05
PF01170	[Putative RNA methylase family UPF0020]		0.825549	12-month-old	7.71355e-07	5.83967e-05
K16926	energy-coupling factor transport system substrate-specific component	Brite Hierarchies; Protein families: signaling and cellular processes; Transporters	1.02984	12-month-old	7.71355e-07	5.83967e-05
K06284	transcriptional pleiotropic regulator of transition state genes	Brite Hierarchies; Protein families: genetic information processing; Transcription factors	1.80978	12-month-old	7.71355e-07	5.83967e-05
ENOG410XQ6F		Function unknown	3.70699	12-month-old	7.71355e-07	5.83967e-05
K03205	type IV secretion system protein VirD4	Environmental Information Processing; Membrane transport; Bacterial secretion system | Brite Hierarchies; Protein families: signaling and cellular processes; Secretion system	0.828908	12-month-old	8.10486e-07	5.90492e-05
COG1033	Predicted exporters of the RND superfamily	General function prediction only	1.4756	12-month-old	8.10486e-07	5.90492e-05
COG1313	Uncharacterized Fe-S protein PflX, homolog of pyruvate formate lyase activating proteins	General function prediction only	1.72594	12-month-old	8.10486e-07	5.90492e-05
K00248	butyryl-CoA dehydrogenase [EC:1.3.8.1]	Metabolism; Carbohydrate metabolism; Butanoate metabolism | Metabolism; Lipid metabolism; Fatty acid degradation | Metabolism; Amino acid metabolism; Valine, leucine and isoleucine degradation	1.75527	12-month-old	8.10486e-07	5.90492e-05
COG0804	Urea amidohydrolase (urease) alpha subunit	Amino acid transport and metabolism	1.78889	12-month-old	8.10486e-07	5.90492e-05
ENOG410XQE2	abc transporter permease protein	Defense mechanisms	2.02244	12-month-old	8.10486e-07	5.90492e-05
ENOG410XT7Q	Transposase, IS605 OrfB family	Replication, recombination and repair	2.56643	12-month-old	8.10486e-07	5.90492e-05
ENOG410ZJYB		Function unknown	3.42106	12-month-old	8.11172e-07	5.90492e-05
ENOG410Z78K		Function unknown	4.34633	12-month-old	8.09381e-07	5.90492e-05
ENOG4111U74		Function unknown	3.36068	12-month-old	8.15919e-07	5.91419e-05
ENOG410Y7HA		Function unknown	2.81995	12-month-old	8.37398e-07	6.04417e-05
PF18693	[]		0.955778	12-month-old	8.94561e-07	6.1564e-05
PF02417	[Chromate transporter]		1.00937	12-month-old	9.39688e-07	6.1564e-05
ENOG410ZZE8		Function unknown	1.17848	12-month-old	9.39688e-07	6.1564e-05
PF14195	[Domain of unknown function (DUF4316)]		1.35939	12-month-old	8.94561e-07	6.1564e-05
ENOG410YDCP	Replication initiator protein A	Function unknown	1.43694	12-month-old	9.39688e-07	6.1564e-05
ENOG410XPGY		Function unknown	1.61169	12-month-old	8.94561e-07	6.1564e-05
ENOG410XQTE	Transcriptional regulator (AraC family)	Transcription	1.6673	12-month-old	9.39688e-07	6.1564e-05
K19310	bacitracin transport system permease protein	Environmental Information Processing; Membrane transport; ABC transporters | Brite Hierarchies; Protein families: signaling and cellular processes; Transporters	2.13241	12-month-old	8.94561e-07	6.1564e-05
ENOG4111U7C	conserved protein	Function unknown	2.39576	12-month-old	8.94561e-07	6.1564e-05
ENOG41123RQ		Function unknown	2.57275	12-month-old	8.94561e-07	6.1564e-05
COG1152	CO dehydrogenase/acetyl-CoA synthase alpha subunit	Energy production and conversion	2.69881	12-month-old	9.39688e-07	6.1564e-05
COG1614	CO dehydrogenase/acetyl-CoA synthase beta subunit	Energy production and conversion	2.69881	12-month-old	9.39688e-07	6.1564e-05
ENOG4111X4V	rna polymerase	Transcription	2.7164	12-month-old	9.38967e-07	6.1564e-05
PF12225	[Methylene-tetrahydrofolate reductase C terminal]		2.82718	12-month-old	8.94561e-07	6.1564e-05
ENOG41129JG	toxin-antitoxin system, antitoxin component, Xre	Function unknown	2.92053	12-month-old	9.39688e-07	6.1564e-05
ENOG410ZZJF		Function unknown	2.93042	12-month-old	8.92534e-07	6.1564e-05
ENOG410ZZXB	Two component transcriptional regulator, Winged helix family	Signal transduction mechanisms	2.9313	12-month-old	8.97875e-07	6.1564e-05
ENOG410YCVH		Function unknown	3.27185	12-month-old	9.17905e-07	6.1564e-05
ENOG410XVXM	peptidase'	Function unknown	3.2768	12-month-old	8.59394e-07	6.1564e-05
ENOG410YAF1		Function unknown	3.32088	12-month-old	9.39688e-07	6.1564e-05
ENOG410YDF2		Function unknown	3.51443	12-month-old	9.31931e-07	6.1564e-05
ENOG410Y2FJ		Function unknown	3.95717	12-month-old	8.82081e-07	6.1564e-05
ENOG410ZXW8		Function unknown	4.02221	12-month-old	9.2124e-07	6.1564e-05
COG5427	Uncharacterized membrane protein	Function unknown	4.23796	12-month-old	8.74269e-07	6.1564e-05
ENOG4111U16	Transcriptional regulator	Transcription	2.23058	12-month-old	9.87003e-07	6.41702e-05
PF19538	[]		2.76313	12-month-old	9.87003e-07	6.41702e-05
ENOG410YI7H		Function unknown	3.34779	12-month-old	1.01384e-06	6.56646e-05
ENOG410YFA8	Cell envelope-related transcriptional attenuator domain	Transcription	3.16201	12-month-old	1.02257e-06	6.57303e-05
ENOG4111NTE		Function unknown	3.17947	12-month-old	1.02245e-06	6.57303e-05
ENOG411225J		Function unknown	2.06573	12-month-old	1.03661e-06	6.62801e-05
ENOG410XQD1		Function unknown	2.21686	12-month-old	1.03891e-06	6.62801e-05
ENOG4111FRY		Function unknown	2.04369	12-month-old	1.0886e-06	6.81738e-05
ENOG4111J4C		Function unknown	2.74133	12-month-old	1.0886e-06	6.81738e-05
ENOG410XRRU	Toxin-antitoxin system, toxin component	Function unknown	2.95807	12-month-old	1.0886e-06	6.81738e-05
COG5577	Spore coat protein	Cell envelope biogenesis, outer membrane	3.74536	12-month-old	1.07718e-06	6.81738e-05
k_Bacteria.p_Firmicutes.c_Clostridia.o_Eubacteriales.f_Lachnospiraceae.g_Anaerostipes.s_Anaerostipes.hadrus	NA	NA	4.40835	12-month-old	1.0886e-06	6.81738e-05
K00394	adenylylsulfate reductase, subunit A [EC:1.8.99.2]	Metabolism; Energy metabolism; Sulfur metabolism	3.73428	12-month-old	1.09264e-06	6.81762e-05
ENOG410ZY7A		Function unknown	3.5365	12-month-old	1.10303e-06	6.85733e-05
ENOG4111X7D		Function unknown	4.38282	12-month-old	1.13459e-06	7.02789e-05
PF12395	[Protein of unknown function ]		2.27398	12-month-old	1.14311e-06	7.05496e-05
ENOG4111YWK		Function unknown	3.09392	12-month-old	1.1508e-06	7.07682e-05
ENOG4111VYM		Function unknown	3.36455	12-month-old	1.15958e-06	7.10511e-05
PF01554	[MatE]		0.44649	12-month-old	1.20023e-06	7.19886e-05
K06392	stage III sporulation protein AC	Not Included in Pathway or Brite; Unclassified: signaling and cellular processes; Cell growth	1.36904	12-month-old	1.20023e-06	7.19886e-05
PF04647	[Accessory gene regulator B]		1.37096	12-month-old	1.20023e-06	7.19886e-05
PF13306	[Leucine rich repeats (6 copies)]		1.4157	12-month-old	1.20023e-06	7.19886e-05
PF12730	[ABC-2 family transporter protein]		1.51248	12-month-old	1.20023e-06	7.19886e-05
ENOG4111KQP	Transposase	Replication, recombination and repair	3.26442	12-month-old	1.20023e-06	7.19886e-05
COG1115	Na+/alanine symporter	Amino acid transport and metabolism	0.75579	12-month-old	1.2601e-06	7.22711e-05
K18682	ribonucrease Y [EC:3.1.-.-]	Genetic Information Processing; Folding, sorting and degradation; RNA degradation | Brite Hierarchies; Protein families: genetic information processing; Messenger RNA biogenesis	0.810211	12-month-old	1.2601e-06	7.22711e-05
PF00209	[Sodium:neurotransmitter symporter family]		0.994875	12-month-old	1.2601e-06	7.22711e-05
PF13303	[Phosphotransferase system, EIIC]		1.31696	12-month-old	1.2601e-06	7.22711e-05
ENOG410XQ4X	AAA-ATPase	Function unknown	1.44899	12-month-old	1.2601e-06	7.22711e-05
ENOG411239D	(NlpC P60 family) protein	Function unknown	2.22032	12-month-old	1.2601e-06	7.22711e-05
ENOG4111VZN		Function unknown	2.26822	12-month-old	1.2601e-06	7.22711e-05
ENOG41123Q6	acetyltransferase, (GT) family	Function unknown	2.39073	12-month-old	1.2601e-06	7.22711e-05
ENOG4111KQ4		Function unknown	2.69862	12-month-old	1.2601e-06	7.22711e-05
ENOG4111SJR		Function unknown	2.88066	12-month-old	1.22272e-06	7.22711e-05
ENOG4111KFQ		Function unknown	3.48684	12-month-old	1.25838e-06	7.22711e-05
ENOG4111XFE	Component of the F(0) channel, it forms part of the peripheral stalk, linking F(1) to F(0) (By similarity)	Energy production and conversion	3.83793	12-month-old	1.24654e-06	7.22711e-05
ENOG410YE9Q		Function unknown	3.89748	12-month-old	1.25838e-06	7.22711e-05
ENOG410XPM6	Plasmid recombination enzyme	Function unknown	1.97229	12-month-old	1.32283e-06	7.47159e-05
K15212	TATA box-binding protein-associated factor RNA polymerase I subunit A	Brite Hierarchies; Protein families: genetic information processing; Transcription machinery	2.29345	12-month-old	1.31618e-06	7.47159e-05
ENOG4111GE3		Function unknown	2.38644	12-month-old	1.32283e-06	7.47159e-05
ENOG4111HX4		Function unknown	2.80296	12-month-old	1.32283e-06	7.47159e-05
ENOG410ZKJY		Function unknown	3.64485	12-month-old	1.32466e-06	7.47159e-05
K00194	acetyl-CoA decarbonylase/synthase complex subunit delta [EC:2.1.1.245]	Metabolism; Energy metabolism; Carbon fixation pathways in prokaryotes | Metabolism; Energy metabolism; Methane metabolism	2.86171	12-month-old	1.33558e-06	7.48363e-05
ENOG410Y5N3		Function unknown	3.38268	12-month-old	1.33558e-06	7.48363e-05
K04043	molecular chaperone DnaK	Genetic Information Processing; Folding, sorting and degradation; RNA degradation | Organismal Systems; Aging; Longevity regulating pathway - worm | Human Diseases; Infectious diseases: Bacterial; Tuberculosis | Brite Hierarchies; Protein families: genetic information processing; Messenger RNA biogenesis | Brite Hierarchies; Protein families: genetic information processing; Chaperones and folding…	0.358313	12-month-old	1.38856e-06	7.5568e-05
COG1234	Metal-dependent hydrolases of the beta-lactamase superfamily III	General function prediction only	0.827185	12-month-old	1.38856e-06	7.5568e-05
K03308	neurotransmitter:Na+ symporter, NSS family	Not Included in Pathway or Brite; Unclassified: signaling and cellular processes; Transport	1.14161	12-month-old	1.38856e-06	7.5568e-05
ENOG410XUTM	Addiction module antitoxin, RelB DinJ family	Function unknown	1.42443	12-month-old	1.38856e-06	7.5568e-05
ENOG411224P		Function unknown	1.43908	12-month-old	1.38856e-06	7.5568e-05
PF14194	[Cysteine-rich VLP]		1.58109	12-month-old	1.38856e-06	7.5568e-05
ENOG4111R4E	D binding domain, excisionase family	Replication, recombination and repair	1.69777	12-month-old	1.38856e-06	7.5568e-05
ENOG4111XIQ	D-binding helix-turn-helix protein	Transcription	2.32931	12-month-old	1.38856e-06	7.5568e-05
k_Bacteria.p_Firmicutes.c_Clostridia.o_Eubacteriales.f_Lachnospiraceae.g_Blautia.s_Blautia.caecimuris	NA	NA	3.70649	12-month-old	1.38856e-06	7.5568e-05
ENOG4111UIX		Function unknown	4.13888	12-month-old	1.39509e-06	7.56815e-05
PF04468	[PSP1 C-terminal conserved region]		0.768872	12-month-old	1.45743e-06	7.56885e-05
COG0733	Na+-dependent transporters of the SNF family	General function prediction only	0.999036	12-month-old	1.45743e-06	7.56885e-05
K01677	fumarate hydratase subunit alpha [EC:4.2.1.2]	Metabolism; Carbohydrate metabolism; Citrate cycle (TCA cycle) | Metabolism; Carbohydrate metabolism; Pyruvate metabolism | Metabolism; Energy metabolism; Carbon fixation pathways in prokaryotes	1.02704	12-month-old	1.45743e-06	7.56885e-05
ENOG41121S9		Function unknown	1.13867	12-month-old	1.45743e-06	7.56885e-05
PF09586	[Bacterial membrane protein YfhO]		1.17193	12-month-old	1.45743e-06	7.56885e-05
ENOG4111PUW		Function unknown	1.61025	12-month-old	1.45743e-06	7.56885e-05
ENOG410ZQJ3		Function unknown	1.62266	12-month-old	1.45743e-06	7.56885e-05
K04070	putative pyruvate formate lyase activating enzyme [EC:1.97.1.4]	Not Included in Pathway or Brite; Unclassified: metabolism; Enzymes with EC numbers	1.67876	12-month-old	1.45743e-06	7.56885e-05
ENOG4111QKP		Function unknown	1.88878	12-month-old	1.45743e-06	7.56885e-05
ENOG4111VWJ		Function unknown	2.09503	12-month-old	1.45743e-06	7.56885e-05
ENOG4111FVX		Function unknown	2.11653	12-month-old	1.45743e-06	7.56885e-05
COG4512	Membrane protein putatively involved in post-translational modification of the autoinducing quorum-sensing peptide	Transcription|Signal transduction mechanisms|Posttranslational modification, protein turnover, chaperones	2.55233	12-month-old	1.45743e-06	7.56885e-05
PF12654	[Domain of unknown function (DUF3786)]		2.8756	12-month-old	1.40399e-06	7.56885e-05
k_Bacteria.p_Firmicutes.c_Clostridia.o_Eubacteriales.f_Lachnospiraceae.g_Anaerobutyricum.s_Anaerobutyricum.hallii	NA	NA	3.79554	12-month-old	1.45743e-06	7.56885e-05
ENOG410XPGH	methyl-accepting chemotaxis protein	Function unknown	3.97574	12-month-old	1.48005e-06	7.66297e-05
K01678	fumarate hydratase subunit beta [EC:4.2.1.2]	Metabolism; Carbohydrate metabolism; Citrate cycle (TCA cycle) | Metabolism; Carbohydrate metabolism; Pyruvate metabolism | Metabolism; Energy metabolism; Carbon fixation pathways in prokaryotes	0.963835	12-month-old	1.52957e-06	7.73789e-05
K07240	chromate transporter	Brite Hierarchies; Protein families: signaling and cellular processes; Transporters	1.13412	12-month-old	1.52957e-06	7.73789e-05
PF16188	[C-terminal region of peptidase_M24]		1.14287	12-month-old	1.52957e-06	7.73789e-05
COG2088	Uncharacterized protein, involved in the regulation of septum location	Cell envelope biogenesis, outer membrane	1.19939	12-month-old	1.52957e-06	7.73789e-05
ENOG4111I91		Function unknown	1.33486	12-month-old	1.52957e-06	7.73789e-05
K02103	GntR family transcriptional regulator, arabinose operon transcriptional repressor	Brite Hierarchies; Protein families: genetic information processing; Transcription factors	1.91476	12-month-old	1.52957e-06	7.73789e-05
COG0798	Arsenite efflux pump ACR3 and related permeases	Inorganic ion transport and metabolism	2.6415	12-month-old	1.52957e-06	7.73789e-05
ENOG410Z0IW		Function unknown	3.37675	12-month-old	1.53086e-06	7.73789e-05
k_Bacteria.p_Firmicutes.c_Clostridia.o_Eubacteriales.f_Oscillospiraceae.g_Neobittarella.s_Neobittarella.massiliensis	NA	NA	2.42037	12-month-old	1.53637e-06	7.74276e-05
PF10060	[Uncharacterized membrane protein (DUF2298)]		4.25011	12-month-old	1.55105e-06	7.79369e-05
ENOG410YF9W		Function unknown	3.46825	12-month-old	1.56866e-06	7.85898e-05
ENOG410ZBKA		Function unknown	2.45528	12-month-old	1.60514e-06	7.99474e-05
K15023	5-methyltetrahydrofolate corrinoid/iron sulfur protein methyltransferase [EC:2.1.1.258]	Metabolism; Energy metabolism; Carbon fixation pathways in prokaryotes	2.59373	12-month-old	1.60514e-06	7.99474e-05
PF13271	[Domain of unknown function (DUF4062)]		3.21237	12-month-old	1.61672e-06	8.0056e-05
PF19753	[]		4.21013	12-month-old	1.61672e-06	8.0056e-05
K06310	spore germination protein	Not Included in Pathway or Brite; Unclassified: signaling and cellular processes; Cell growth	3.04047	12-month-old	1.62728e-06	8.0345e-05
COG3619	Predicted membrane protein	Function unknown	1.11115	12-month-old	1.6843e-06	8.22072e-05
ENOG4111G18		Function unknown	2.59408	12-month-old	1.6843e-06	8.22072e-05
k_Bacteria.p_Firmicutes.c_Clostridia.o_Eubacteriales.f_Oscillospiraceae.g_Pseudoflavonifractor.s_Pseudoflavonifractor.sp.	NA	NA	2.8723	12-month-old	1.68094e-06	8.22072e-05
ENOG410ZVQI		Function unknown	3.82641	12-month-old	1.67695e-06	8.22072e-05
COG1696	Predicted membrane protein involved in D-alanine export	Cell envelope biogenesis, outer membrane	0.89664	12-month-old	1.76719e-06	8.4306e-05
ENOG410XPC1	conjugative transposon membrane protein	Function unknown	1.17385	12-month-old	1.76719e-06	8.4306e-05
PF09820	[Predicted AAA-ATPase]		1.40732	12-month-old	1.76719e-06	8.4306e-05
PF01345	[Domain of unknown function DUF11]		2.22467	12-month-old	1.76719e-06	8.4306e-05
ENOG41120Q3		Function unknown	2.59783	12-month-old	1.76719e-06	8.4306e-05
K00197	acetyl-CoA decarbonylase/synthase complex subunit gamma [EC:2.1.1.245]	Metabolism; Energy metabolism; Carbon fixation pathways in prokaryotes | Metabolism; Energy metabolism; Methane metabolism	2.62716	12-month-old	1.76719e-06	8.4306e-05
ENOG410XXX9		Function unknown	2.92826	12-month-old	1.77184e-06	8.4306e-05
ENOG411261G		Function unknown	3.63949	12-month-old	1.75656e-06	8.4306e-05
ENOG410YJMH		Function unknown	3.88228	12-month-old	1.73876e-06	8.4306e-05
ENOG410Z0D2		Function unknown	2.91407	12-month-old	1.79974e-06	8.51861e-05
ENOG410YBY0		Function unknown	3.55594	12-month-old	1.80034e-06	8.51861e-05
ENOG410Y2Y3		Function unknown	2.95691	12-month-old	1.83087e-06	8.61522e-05
ENOG410XV06		Function unknown	3.38328	12-month-old	1.83087e-06	8.61522e-05
ENOG410XPA5		Function unknown	1.53956	12-month-old	1.854e-06	8.67613e-05
ENOG410XYZ9		Function unknown	2.92044	12-month-old	1.854e-06	8.67613e-05
ENOG4111JWE		Function unknown	3.73784	12-month-old	1.86746e-06	8.71515e-05
K16698	teichuronic acid biosynthesis glycosyltransferase TuaG [EC:2.4.-.-]	Brite Hierarchies; Protein families: metabolism; Glycosyltransferases	2.83699	12-month-old	1.89637e-06	8.78974e-05
ENOG4111TVG	PbH1	Function unknown	3.45561	12-month-old	1.90408e-06	8.78974e-05
k_Bacteria.p_Firmicutes.c_Clostridia.o_Eubacteriales.f_Lachnospiraceae.g_Eisenbergiella.s_Eisenbergiella.massiliensis	NA	NA	3.59144	12-month-old	1.90299e-06	8.78974e-05
ENOG4111VB3	Acyltransferase family	Function unknown	3.97244	12-month-old	1.90299e-06	8.78974e-05
COG3760	Uncharacterized conserved protein	Function unknown	1.29768	12-month-old	1.9449e-06	8.88191e-05
PF18840	[]		2.09	12-month-old	1.9449e-06	8.88191e-05
PF00112	[Papain family cysteine protease]		2.2398	12-month-old	1.9449e-06	8.88191e-05
ENOG410XWHE	D binding domain	Replication, recombination and repair	3.0803	12-month-old	1.96802e-06	8.91578e-05
ENOG410YNMS		Function unknown	3.25993	12-month-old	1.96802e-06	8.91578e-05
COG3347	Uncharacterized conserved protein	Function unknown	3.77802	12-month-old	1.96802e-06	8.91578e-05
PF18796	[]		2.36798	12-month-old	1.99521e-06	9.01497e-05
ENOG410Z1MP		Function unknown	3.32783	12-month-old	2.01355e-06	9.07377e-05
ENOG410XRX3	Baat aCyl-coa thioester hydrolase	Function unknown	3.50737	12-month-old	2.01919e-06	9.07518e-05
k_Bacteria.p_Firmicutes.c_Clostridia.o_Eubacteriales.f_Oscillospiraceae.g_Agathobaculum.s_Unclassified.Agathobaculum	NA	NA	3.54284	12-month-old	2.04008e-06	9.14492e-05
COG0073	EMAP domain	General function prediction only	0.224752	12-month-old	2.13972e-06	9.32172e-05
K01951	GMP synthase (glutamine-hydrolysing) [EC:6.3.5.2]	Metabolism; Nucleotide metabolism; Purine metabolism | Metabolism; Xenobiotics biodegradation and metabolism; Drug metabolism - other enzymes | Brite Hierarchies; Protein families: metabolism; Peptidases	0.26595	12-month-old	2.13972e-06	9.32172e-05
COG1774	Uncharacterized homolog of PSP1	Function unknown	0.714336	12-month-old	2.13972e-06	9.32172e-05
K21903	ArsR family transcriptional regulator, lead/cadmium/zinc/bismuth-responsive transcriptional repressor	Brite Hierarchies; Protein families: genetic information processing; Transcription factors	1.00015	12-month-old	2.13972e-06	9.32172e-05
ENOG4111U1N	D binding domain, excisionase family	Replication, recombination and repair	1.95819	12-month-old	2.13972e-06	9.32172e-05
COG2358	TRAP-type uncharacterized transport system, periplasmic component	General function prediction only	2.62552	12-month-old	2.13972e-06	9.32172e-05
ENOG410XRI8		Function unknown	3.07801	12-month-old	2.12906e-06	9.32172e-05
ENOG4111UX1		Function unknown	3.22463	12-month-old	2.08651e-06	9.32172e-05
ENOG41101IZ		Signal transduction mechanisms	3.55937	12-month-old	2.09899e-06	9.32172e-05
ENOG4111R0C		Function unknown	3.62328	12-month-old	2.10827e-06	9.32172e-05
k_Bacteria.p_Firmicutes.c_Clostridia.o_Eubacteriales.f_Lachnospiraceae.g_Lachnospira.s_Unclassified.Lachnospira	NA	NA	4.00057	12-month-old	2.12024e-06	9.32172e-05
ENOG410Y47H		Function unknown	2.18309	12-month-old	2.19082e-06	9.52002e-05
COG4492	ACT domain-containing protein	General function prediction only	1.20226	12-month-old	2.24402e-06	9.70169e-05
ENOG410ZWTD	Efflux transporter rnd family, mfp subunit	Function unknown	3.56043	12-month-old	2.24402e-06	9.70169e-05
ENOG410ZRD3		Function unknown	3.27945	12-month-old	2.25091e-06	9.70684e-05
k_Bacteria.p_Proteobacteria.c_Betaproteobacteria.o_Burkholderiales.f_Sutterellaceae.g_Unclassified.Sutterellaceae.s_Unclassified.Sutterellaceae	NA	NA	3.48365	12-month-old	2.30551e-06	9.91717e-05
COG0569	K+ transport systems, NAD-binding component	Inorganic ion transport and metabolism	0.332983	12-month-old	2.3532e-06	9.94649e-05
PF13189	[Cytidylate kinase-like family]		1.0638	12-month-old	2.3532e-06	9.94649e-05
ENOG410YATZ	ABC transporter (permease)	Defense mechanisms	2.00463	12-month-old	2.3532e-06	9.94649e-05
ENOG410ZSFZ	zinc-finger protein	Function unknown	2.68362	12-month-old	2.3532e-06	9.94649e-05
COG4200	Uncharacterized protein conserved in bacteria	Function unknown	2.80022	12-month-old	2.3532e-06	9.94649e-05
k_Bacteria.p_Firmicutes.c_Clostridia.o_Eubacteriales.f_Lachnospiraceae.g_Eisenbergiella.s_Unclassified.Eisenbergiella	NA	NA	3.23343	12-month-old	2.3532e-06	9.94649e-05
ENOG4110XMY	Carbohydrate kinase	Carbohydrate transport and metabolism	3.28228	12-month-old	2.32232e-06	9.94649e-05
ENOG410ZI19		Function unknown	2.90817	12-month-old	2.39222e-06	0.000100864
ENOG4111GRU		Function unknown	2.85957	12-month-old	2.41392e-06	0.000101277
ENOG410YXDJ		Function unknown	2.99928	12-month-old	2.41392e-06	0.000101277
COG0543	2-polyprenylphenol hydroxylase and related flavodoxin oxidoreductases	Energy production and conversion|Coenzyme metabolism	0.272761	12-month-old	2.46746e-06	0.000102514
COG0675	Transposase and inactivated derivatives	DNA replication, recombination and repair	1.64947	12-month-old	2.46746e-06	0.000102514
ENOG41125IJ		Function unknown	1.82991	12-month-old	2.46746e-06	0.000102514
k_Bacteria.p_Firmicutes.c_Clostridia.o_Eubacteriales.f_Lachnospiraceae.g_Blautia.s_Blautia.wexlerae	NA	NA	2.25346	12-month-old	2.46746e-06	0.000102514
k_Bacteria.p_Proteobacteria.c_Betaproteobacteria.o_Burkholderiales.f_Unclassified.Burkholderiales.g_Unclassified.Burkholderiales.s_Unclassified.Burkholderiales	NA	NA	3.56496	12-month-old	2.47946e-06	0.000102762
ENOG410ZXMP	Protein of unknown function DUF58	Function unknown	3.36256	12-month-old	2.51486e-06	0.000103976
ENOG4111IVE		Function unknown	2.6058	12-month-old	2.53778e-06	0.000104417
K03388	heterodisulfide reductase subunit A2 [EC:1.8.7.3 1.8.98.4 1.8.98.5 1.8.98.6]	Metabolism; Energy metabolism; Methane metabolism	2.95655	12-month-old	2.53778e-06	0.000104417
ENOG410ZJM7	Zinc carboxypeptidase	Function unknown	2.92753	12-month-old	2.56123e-06	0.000104915
ENOG41122UV		Function unknown	3.12031	12-month-old	2.56837e-06	0.000104915
K02136	F-type H+-transporting ATPase subunit gamma	Metabolism; Energy metabolism; Oxidative phosphorylation | Organismal Systems; Environmental adaptation; Thermogenesis | Human Diseases; Neurodegenerative diseases; Alzheimer disease | Human Diseases; Neurodegenerative diseases; Parkinson disease | Human Diseases; Neurodegenerative diseases; Huntington disease	3.52377	12-month-old	2.56639e-06	0.000104915
K04567	lysyl-tRNA synthetase, class II [EC:6.1.1.6]	Genetic Information Processing; Translation; Aminoacyl-tRNA biosynthesis | Brite Hierarchies; Protein families: metabolism; Amino acid related enzymes | Brite Hierarchies; Protein families: genetic information processing; Transfer RNA biogenesis	0.259386	12-month-old	2.58705e-06	0.000104923
COG2878	Predicted NADH:ubiquinone oxidoreductase, subunit RnfB	Energy production and conversion	0.8219	12-month-old	2.58705e-06	0.000104923
ENOG4111QIR		Function unknown	2.6594	12-month-old	2.58705e-06	0.000104923
ENOG4111WN5		Function unknown	3.16201	12-month-old	2.62836e-06	0.000106094
ENOG4111IGF		Function unknown	3.26367	12-month-old	2.62836e-06	0.000106094
PF17910	[]		0.822459	12-month-old	2.71218e-06	0.000107942
COG2239	Mg/Co/Ni transporter MgtE (contains CBS domain)	Inorganic ion transport and metabolism	0.825811	12-month-old	2.71218e-06	0.000107942
K05833	putative ABC transport system ATP-binding protein	Brite Hierarchies; Protein families: signaling and cellular processes; Transporters	0.862683	12-month-old	2.71218e-06	0.000107942
PF18975	[]		1.252	12-month-old	2.71218e-06	0.000107942
COG1351	Predicted alternative thymidylate synthase	Nucleotide transport and metabolism	1.60301	12-month-old	2.71218e-06	0.000107942
ENOG4111US1		Function unknown	2.21603	12-month-old	2.71218e-06	0.000107942
ENOG410Z6F6		Function unknown	2.96071	12-month-old	2.74713e-06	0.000109078
K00784	ribonuclease Z [EC:3.1.26.11]	Genetic Information Processing; Translation; RNA transport | Brite Hierarchies; Protein families: genetic information processing; Transfer RNA biogenesis	0.897149	12-month-old	2.84311e-06	0.000110067
COG4496	Uncharacterized protein conserved in bacteria	Function unknown	0.930386	12-month-old	2.84311e-06	0.000110067
PF15714	[Stage V sporulation protein T C-terminal, transcription factor]		1.2794	12-month-old	2.84311e-06	0.000110067
COG5377	Phage-related protein, predicted endonuclease	DNA replication, recombination and repair	1.87993	12-month-old	2.84311e-06	0.000110067
PF03599	[CO dehydrogenase/acetyl-CoA synthase delta subunit]		2.73425	12-month-old	2.84311e-06	0.000110067
ENOG410Y1RD	Resolvase, N terminal domain	Replication, recombination and repair	2.88843	12-month-old	2.83933e-06	0.000110067
ENOG410YFSH		Function unknown	3.15313	12-month-old	2.84226e-06	0.000110067
ENOG410Z5P3		Function unknown	3.25975	12-month-old	2.79165e-06	0.000110067
ENOG4111JN4		Function unknown	3.27525	12-month-old	2.84311e-06	0.000110067
ENOG4111QDN	Domain of unknown function (DUF955)	Function unknown	3.30226	12-month-old	2.7972e-06	0.000110067
ENOG4112676		Cell wall/membrane/envelope biogenesis	3.51159	12-month-old	2.79165e-06	0.000110067
PF02677	[Uncharacterized BCR, COG1636]		0.818221	12-month-old	2.9801e-06	0.000112738
PF12727	[PBP superfamily domain]		1.06069	12-month-old	2.9801e-06	0.000112738
ENOG410XNZQ	Peptidoglycan binding domain protein	Function unknown	1.16014	12-month-old	2.9801e-06	0.000112738
PF01076	[Plasmid recombination enzyme]		1.21645	12-month-old	2.9801e-06	0.000112738
ENOG410XRC7	periplasmic binding protein	Inorganic ion transport and metabolism	1.88387	12-month-old	2.9801e-06	0.000112738
ENOG4111JZP	R polymerase sigma factor sigma-70 family	Function unknown	1.91796	12-month-old	2.9801e-06	0.000112738
K00209	enoyl-[acyl-carrier protein] reductase / trans-2-enoyl-CoA reductase (NAD+) [EC:1.3.1.9 1.3.1.44]	Metabolism; Carbohydrate metabolism; Butanoate metabolism | Metabolism; Lipid metabolism; Fatty acid biosynthesis | Brite Hierarchies; Protein families: metabolism; Lipid biosynthesis proteins	2.48193	12-month-old	2.9801e-06	0.000112738
COG1456	CO dehydrogenase/acetyl-CoA synthase gamma subunit (corrinoid Fe-S protein)	Energy production and conversion	2.51864	12-month-old	2.9801e-06	0.000112738
K00395	adenylylsulfate reductase, subunit B [EC:1.8.99.2]	Metabolism; Energy metabolism; Sulfur metabolism	2.59466	12-month-old	2.9849e-06	0.000112738
k_Bacteria.p_Firmicutes.c_Clostridia.o_Eubacteriales.f_Lachnospiraceae.g_Lachnoclostridium.s_Lachnoclostridium.edouardi	NA	NA	2.81962	12-month-old	2.9801e-06	0.000112738
ENOG410XR9X		Function unknown	3.13432	12-month-old	2.93627e-06	0.000112738
ENOG411296X		Function unknown	3.14953	12-month-old	3.01592e-06	0.000113657
ENOG410ZYMS	sigma-e processing peptidase spoiiga	Function unknown	3.77106	12-month-old	3.05675e-06	0.000114942
K19165	antitoxin Phd	Brite Hierarchies; Protein families: signaling and cellular processes; Prokaryotic defense system	2.09771	12-month-old	3.08195e-06	0.000115027
ENOG410Y97H		Function unknown	2.24044	12-month-old	3.08603e-06	0.000115027
COG1148	Heterodisulfide reductase, subunit A and related polyferredoxins	Energy production and conversion	2.7827	12-month-old	3.08195e-06	0.000115027
ENOG410ZA63		Function unknown	3.4204	12-month-old	3.08603e-06	0.000115027
PF01957	[NfeD-like C-terminal, partner-binding]		0.938197	12-month-old	3.1234e-06	0.00011541
COG0122	3-methyladenine DNA glycosylase/8-oxoguanine DNA glycosylase	DNA replication, recombination and repair	1.2335	12-month-old	3.1234e-06	0.00011541
ENOG4110A1H	site-specific recombinase, phage integrase family	Replication, recombination and repair	1.86478	12-month-old	3.1234e-06	0.00011541
K01534	Cd2+/Zn2+-exporting ATPase [EC:3.6.3.3 3.6.3.5]	Not Included in Pathway or Brite; Unclassified: metabolism; Enzymes with EC numbers	0.737994	12-month-old	3.2733e-06	0.000118633
K01533	K01533 (name not available)	K01533 (path not available)	1.0974	12-month-old	3.2733e-06	0.000118633
ENOG4111TQ2		Function unknown	1.38249	12-month-old	3.2733e-06	0.000118633
PF18956	[]		1.55524	12-month-old	3.2733e-06	0.000118633
K03390	heterodisulfide reductase subunit C2 [EC:1.8.7.3 1.8.98.4 1.8.98.5 1.8.98.6]	Metabolism; Energy metabolism; Methane metabolism	2.49689	12-month-old	3.23456e-06	0.000118633
k_Bacteria.p_Firmicutes.c_Clostridia.o_Eubacteriales.f_Evtepia..no.family.in.NCBI..g_Evtepia.s_Unclassified.Evtepia	NA	NA	2.85784	12-month-old	3.2733e-06	0.000118633
ENOG410ZTTH	Membrane	Function unknown	2.93356	12-month-old	3.2733e-06	0.000118633
COG1910	Periplasmic molybdate-binding protein/domain	Inorganic ion transport and metabolism	2.94651	12-month-old	3.23456e-06	0.000118633
ENOG4111G02	domain protein	Energy production and conversion	3.07394	12-month-old	3.2733e-06	0.000118633
COG5579	Uncharacterized conserved protein	Function unknown	3.50647	12-month-old	3.31016e-06	0.000119714
ENOG4111NVG		Function unknown	2.75926	12-month-old	3.3944e-06	0.000122242
PF11775	[Cobalamin biosynthesis protein CobT VWA domain]		3.24347	12-month-old	3.3944e-06	0.000122242
COG4277	Predicted DNA-binding protein with the Helix-hairpin-helix motif	General function prediction only	1.03457	12-month-old	3.43009e-06	0.000122748
PF13735	[tRNA nucleotidyltransferase domain 2 putative]		1.08875	12-month-old	3.43009e-06	0.000122748
COG2069	CO dehydrogenase/acetyl-CoA synthase delta subunit (corrinoid Fe-S protein)	Energy production and conversion	2.7421	12-month-old	3.43009e-06	0.000122748
COG2312	Erythromycin esterase homolog	General function prediction only	2.66502	12-month-old	3.46582e-06	0.00012325
ENOG4111G9H	Ferredoxin	Energy production and conversion	2.92085	12-month-old	3.46582e-06	0.00012325
ENOG410ZVBK	Cytidylate kinase	Function unknown	3.29643	12-month-old	3.46582e-06	0.00012325
PF19436	[]		2.58336	12-month-old	3.5618e-06	0.000125875
ENOG410XPR1	Pfam:DUF2983	Function unknown	3.01477	12-month-old	3.5618e-06	0.000125875
ENOG410YCCC		Function unknown	3.22971	12-month-old	3.5618e-06	0.000125875
PF01368	[DHH family]		0.702149	12-month-old	3.59407e-06	0.00012597
COG3378	Predicted ATPase	General function prediction only	1.30653	12-month-old	3.59407e-06	0.00012597
ENOG4111UEH	conjugative transposon protein	Function unknown	1.41648	12-month-old	3.59407e-06	0.00012597
COG3007	Uncharacterized paraquat-inducible protein B	Function unknown	2.33922	12-month-old	3.59407e-06	0.00012597
ENOG410Y935	Transporter Permease Protein	Function unknown	2.76313	12-month-old	3.64203e-06	0.000127389
COG3843	Type IV secretory pathway, VirD2 components (relaxase)	('{} (path not available)', 'COG3843')	0.845476	12-month-old	3.76554e-06	0.000129843
PF08239	[Bacterial SH3 domain]		1.29611	12-month-old	3.76554e-06	0.000129843
ENOG4111H3W		Function unknown	2.22846	12-month-old	3.76554e-06	0.000129843
ENOG410XQ2S	(ABC) transporter	Amino acid transport and metabolism	2.48547	12-month-old	3.7371e-06	0.000129843
k_Bacteria.p_Firmicutes.c_Clostridia.o_Eubacteriales.f_Lachnospiraceae.g_Blautia.s_Blautia.obeum	NA	NA	2.69754	12-month-old	3.76554e-06	0.000129843
ENOG41104RH	Bacterial extracellular solute-binding protein	Carbohydrate transport and metabolism	2.9517	12-month-old	3.72554e-06	0.000129843
ENOG410ZW1V	solute-binding protein	Carbohydrate transport and metabolism	2.95566	12-month-old	3.76554e-06	0.000129843
COG4120	ABC-type uncharacterized transport system, permease component	General function prediction only	0.779782	12-month-old	3.94485e-06	0.000133858
K06412	stage V sporulation protein G	Not Included in Pathway or Brite; Unclassified: signaling and cellular processes; Cell growth	1.36478	12-month-old	3.94485e-06	0.000133858
COG5279	Uncharacterized protein involved in cytokinesis, contains TGc (transglutaminase/protease-like) domain	Cell division and chromosome partitioning	1.66398	12-month-old	3.94485e-06	0.000133858
PF00882	[Zinc dependent phospholipase C]		1.75846	12-month-old	3.94485e-06	0.000133858
ENOG4111H8C	Tripartite ATP-independent periplasmic transporter	Inorganic ion transport and metabolism	1.96895	12-month-old	3.94485e-06	0.000133858
ENOG4111VUW	C4-dicarboxylate transport system permease small protein	Carbohydrate transport and metabolism	2.36066	12-month-old	3.94485e-06	0.000133858
k_Bacteria.p_Firmicutes.c_Clostridia.o_Eubacteriales.f_Clostridiales.bacterium..no.family.in.NCBI..g_Clostridiales.bacterium..no.genus.in.NCBI..s_Clostridiales.bacterium	NA	NA	2.59811	12-month-old	3.94485e-06	0.000133858
ENOG410YC5Y		Function unknown	3.58176	12-month-old	3.92035e-06	0.000133858
ENOG410XP2N	Major Facilitator	Carbohydrate transport and metabolism	3.14177	12-month-old	3.95274e-06	0.000133859
ENOG410XT2G		Function unknown	2.7857	12-month-old	3.9857e-06	0.00013444
K00972	UDP-N-acetylglucosamine/UDP-N-acetylgalactosamine diphosphorylase [EC:2.7.7.23 2.7.7.83]	Metabolism; Carbohydrate metabolism; Amino sugar and nucleotide sugar metabolism	3.6493	12-month-old	3.9857e-06	0.00013444
COG1193	Mismatch repair ATPase (MutS family)	DNA replication, recombination and repair	0.694578	12-month-old	4.13232e-06	0.000138019
COG4422	Bacteriophage protein gp37	Function unknown	1.46198	12-month-old	4.13232e-06	0.000138019
PF17479	[Protein of unknown function (DUF3048) C-terminal domain]		1.70265	12-month-old	4.13232e-06	0.000138019
PF02511	[Thymidylate synthase complementing protein]		1.74271	12-month-old	4.13232e-06	0.000138019
ENOG4111HK7		Function unknown	1.88233	12-month-old	4.13232e-06	0.000138019
ENOG4111MSQ	Addiction module toxin, RelE StbE family	Function unknown	2.75518	12-month-old	4.19765e-06	0.000139927
ENOG41120QD	acyltransferase	Function unknown	2.68851	12-month-old	4.23339e-06	0.000140295
ENOG4111RP8		Function unknown	2.85757	12-month-old	4.2205e-06	0.000140295
ENOG4111JQW	Histidine kinase	Signal transduction mechanisms	3.33917	12-month-old	4.23339e-06	0.000140295
K07444	putative N6-adenine-specific DNA methylase [EC:2.1.1.-]	Not Included in Pathway or Brite; Unclassified: metabolism; Enzymes with EC numbers	1.00925	12-month-old	4.32831e-06	0.000141513
K15986	manganese-dependent inorganic pyrophosphatase [EC:3.6.1.1]	Metabolism; Energy metabolism; Oxidative phosphorylation	1.23884	12-month-old	4.32831e-06	0.000141513
PF14907	[Uncharacterised nucleotidyltransferase]		1.46455	12-month-old	4.32831e-06	0.000141513
ENOG4111FHM	secreted protein	Function unknown	1.8682	12-month-old	4.32831e-06	0.000141513
ENOG410XX01	Transport protein ComB	Intracellular trafficking, secretion, and vesicular transport	2.40851	12-month-old	4.32831e-06	0.000141513
ENOG4111I0X	tellurium resistance protein	Function unknown	3.31899	12-month-old	4.31402e-06	0.000141513
ENOG410XS8M		Function unknown	2.70465	12-month-old	4.46107e-06	0.000145019
ENOG4111XAM		Function unknown	3.07145	12-month-old	4.45706e-06	0.000145019
ENOG4111GFI	Transposase	Replication, recombination and repair	3.88335	12-month-old	4.45706e-06	0.000145019
PF18075	[]		0.432889	12-month-old	4.53319e-06	0.000145421
K05832	putative ABC transport system permease protein	Brite Hierarchies; Protein families: signaling and cellular processes; Transporters	0.844933	12-month-old	4.53319e-06	0.000145421
ENOG4111N49		Function unknown	1.50958	12-month-old	4.53319e-06	0.000145421
PF13676	[TIR domain]		1.59559	12-month-old	4.53319e-06	0.000145421
ENOG4111IBG	von Willebrand factor type A	Function unknown	2.20548	12-month-old	4.48874e-06	0.000145421
ENOG4111IKZ		Function unknown	2.52642	12-month-old	4.52462e-06	0.000145421
ENOG4111HX8		Function unknown	3.1167	12-month-old	4.49103e-06	0.000145421
PF12996	[DUF based on E. rectale Gene description (DUF3880)]		3.53814	12-month-old	4.55691e-06	0.000145907
k_Bacteria.p_Proteobacteria.c_Alphaproteobacteria.o_Rhodospirillales.f_Azospirillaceae.g_Azospirillum.s_Unclassified.Azospirillum	NA	NA	2.859	12-month-old	4.65793e-06	0.000148862
K02111	F-type H+/Na+-transporting ATPase subunit alpha [EC:7.1.2.2 7.2.2.1]	Metabolism; Energy metabolism; Oxidative phosphorylation | Metabolism; Energy metabolism; Photosynthesis | Brite Hierarchies; Protein families: metabolism; Photosynthesis proteins	0.435125	12-month-old	4.74734e-06	0.000149476
COG1636	Uncharacterized protein conserved in bacteria	Function unknown	0.830431	12-month-old	4.74734e-06	0.000149476
ENOG410ZVG5	solute-binding protein	Carbohydrate transport and metabolism	2.04788	12-month-old	4.74734e-06	0.000149476
ENOG410XWRS		Function unknown	2.73863	12-month-old	4.74734e-06	0.000149476
ENOG410YA2N		Function unknown	2.80473	12-month-old	4.72179e-06	0.000149476
ENOG411271A		Function unknown	3.10555	12-month-old	4.74504e-06	0.000149476
ENOG410YAVK		Function unknown	3.1062	12-month-old	4.72179e-06	0.000149476
ENOG410YGYK	Transglutaminase-like superfamily	Function unknown	3.20185	12-month-old	4.70045e-06	0.000149476
ENOG4111HYX		Function unknown	2.8309	12-month-old	4.84341e-06	0.000152219
K01810	glucose-6-phosphate isomerase [EC:5.3.1.9]	Metabolism; Carbohydrate metabolism; Glycolysis / Gluconeogenesis | Metabolism; Carbohydrate metabolism; Pentose phosphate pathway | Metabolism; Carbohydrate metabolism; Starch and sucrose metabolism | Metabolism; Carbohydrate metabolism; Amino sugar and nucleotide sugar metabolism | Brite Hierarchies; Protein families: signaling and cellular processes; Exosome	0.244225	12-month-old	4.97117e-06	0.000153267
COG0116	Predicted N6-adenine-specific DNA methylase	DNA replication, recombination and repair	0.74809	12-month-old	4.97117e-06	0.000153267
COG1283	Na+/phosphate symporter	Inorganic ion transport and metabolism	0.757255	12-month-old	4.97117e-06	0.000153267
ENOG4111HER	Helix-turn-helix	Function unknown	1.17809	12-month-old	4.97117e-06	0.000153267
PF05569	[BlaR1 peptidase M56]		1.23875	12-month-old	4.97117e-06	0.000153267
COG4219	Antirepressor regulating drug resistance, predicted signal transduction N-terminal membrane component	Signal transduction mechanisms|Transcription	1.60098	12-month-old	4.97117e-06	0.000153267
COG4947	Uncharacterized protein conserved in bacteria	Function unknown	1.68192	12-month-old	4.97117e-06	0.000153267
ENOG4111SUH	Excisionase	Function unknown	2.12108	12-month-old	4.97117e-06	0.000153267
ENOG41121A6	Uncharacterised protein family (UPF0104)	Function unknown	2.32365	12-month-old	4.97117e-06	0.000153267
ENOG410Y7UJ	R methylase	Replication, recombination and repair	2.81417	12-month-old	4.97573e-06	0.000153267
k_Bacteria.p_Firmicutes.c_Clostridia.o_Eubacteriales.f_Lachnospiraceae.g_Roseburia.s_Roseburia.hominis	NA	NA	3.5765	12-month-old	4.97117e-06	0.000153267
ENOG411230M		Function unknown	2.9583	12-month-old	5.03509e-06	0.000154815
COG4641	Uncharacterized protein conserved in bacteria	Function unknown	3.9241	12-month-old	5.08276e-06	0.000156
PF12072	[Domain of unknown function (DUF3552)]		0.670907	12-month-old	5.20508e-06	0.000158895
PF18937	[]		1.0389	12-month-old	5.20508e-06	0.000158895
PF05673	[Protein of unknown function (DUF815)]		1.07503	12-month-old	5.20508e-06	0.000158895
K07149	uncharacterized protein	Not Included in Pathway or Brite; Poorly characterized; Function unknown	2.10271	12-month-old	5.39584e-06	0.000163837
ENOG4111NUU		Function unknown	2.23571	12-month-old	5.39584e-06	0.000163837
ENOG4111Q8K	TIGR04002 family	Function unknown	2.64508	12-month-old	5.39584e-06	0.000163837
ENOG410Y6JS		Function unknown	2.1445	12-month-old	5.41038e-06	0.000163986
K11145	ribonuclease III family protein [EC:3.1.26.-]	Brite Hierarchies; Protein families: genetic information processing; Ribosome biogenesis	1.29567	12-month-old	5.44951e-06	0.000164005
ENOG4111FZQ		Function unknown	1.50021	12-month-old	5.44951e-06	0.000164005
K06387	stage II sporulation protein R	Not Included in Pathway or Brite; Unclassified: signaling and cellular processes; Cell growth	1.90036	12-month-old	5.44951e-06	0.000164005
ENOG410ZUGE	S-layer homology domain	Function unknown	2.79473	12-month-old	5.44951e-06	0.000164005
ENOG410YQ1G		Function unknown	3.10212	12-month-old	5.49469e-06	0.000165073
PF11258	[Protein of unknown function (DUF3048) N-terminal domain]		1.55255	12-month-old	5.7049e-06	0.000169594
ENOG41126XG	carbohydrate ABC transporter substrate-binding protein, CUT1 family (TC 3.A.1.1.-)	Function unknown	2.3706	12-month-old	5.7049e-06	0.000169594
ENOG4111RG9		Function unknown	2.37302	12-month-old	5.7049e-06	0.000169594
k_Bacteria.p_Firmicutes.c_Clostridia.o_Eubacteriales.f_Intestinimonas..no.family.in.NCBI..g_Intestinimonas.s_Unclassified.Intestinimonas	NA	NA	2.49847	12-month-old	5.7049e-06	0.000169594
ENOG4111HT5		Function unknown	2.57373	12-month-old	5.7049e-06	0.000169594
ENOG410Y6W3		Function unknown	3.18997	12-month-old	5.68992e-06	0.000169594
ENOG410YA6E		Function unknown	3.01697	12-month-old	5.74874e-06	0.0001706
ENOG411226F		Function unknown	3.3503	12-month-old	5.77524e-06	0.000171088
K07775	two-component system, OmpR family, response regulator ResD	Environmental Information Processing; Signal transduction; Two-component system | Brite Hierarchies; Protein families: signaling and cellular processes; Two-component system	2.82882	12-month-old	5.78688e-06	0.000171135
ENOG4111NKX	D-directed R polymerase specialized sigma subunit, sigma24 homolog	Transcription	1.93538	12-month-old	5.97173e-06	0.000175082
ENOG410YJAQ	Reverse transcriptase (R-dependent D polymerase)	Function unknown	2.55831	12-month-old	5.94329e-06	0.000175082
ENOG410YDXY		Function unknown	2.65769	12-month-old	5.97173e-06	0.000175082
ENOG4111R48		Function unknown	2.69802	12-month-old	5.97173e-06	0.000175082
ENOG410XT83	methyltransferase 1 (EC 2.1.1.-)	Function unknown	3.18441	12-month-old	5.94701e-06	0.000175082
ENOG410Y4NF	Leucine rich repeat protein, bspa family protein	Function unknown	3.15692	12-month-old	6.00179e-06	0.000175661
ENOG4111TZE		Function unknown	3.20486	12-month-old	6.07182e-06	0.000177102
PF03885	[Protein of unknown function (DUF327)]		3.44221	12-month-old	6.07182e-06	0.000177102
ENOG411204B		Function unknown	2.72476	12-month-old	6.12379e-06	0.000177705
ENOG4111VAV	Protein of unknown function (DUF2971)	Function unknown	2.94138	12-month-old	6.12003e-06	0.000177705
k_Bacteria.p_Firmicutes.c_Clostridia.o_Eubacteriales.f_Lachnospiraceae.g_Anaerobutyricum.s_Anaerobutyricum.soehngenii	NA	NA	3.6003	12-month-old	6.1123e-06	0.000177705
ENOG4111PFY	Stage v sporulation protein ac	Function unknown	1.06429	12-month-old	6.25048e-06	0.000181073
ENOG4111QVA	nitroreductase	Function unknown	2.10465	12-month-old	6.29973e-06	0.00018219
COG5361	Uncharacterized conserved protein	Function unknown	3.25085	12-month-old	6.34837e-06	0.000183285
ENOG411288G	sigma-70 region 2	Function unknown	2.98399	12-month-old	6.41649e-06	0.000184626
ENOG410YRGK	iron-sulfur flavoprotein	Function unknown	3.27904	12-month-old	6.41649e-06	0.000184626
PF07155	[ECF-type riboflavin transporter, S component]		0.702129	12-month-old	6.54166e-06	0.000185388
COG1293	Predicted RNA-binding protein homologous to eukaryotic snRNP	Transcription	0.836791	12-month-old	6.54166e-06	0.000185388
PF06874	[Firmicute fructose-1,6-bisphosphatase]		0.910936	12-month-old	6.54166e-06	0.000185388
PF06470	[SMC proteins Flexible Hinge Domain]		0.923753	12-month-old	6.54166e-06	0.000185388
K06400	site-specific DNA recombinase	Not Included in Pathway or Brite; Unclassified: signaling and cellular processes; Cell growth	1.58367	12-month-old	6.54166e-06	0.000185388
ENOG4111IYF		Function unknown	1.64699	12-month-old	6.54166e-06	0.000185388
ENOG410Y80I		Function unknown	2.76655	12-month-old	6.49779e-06	0.000185388
ENOG410ZU5G	ABC transporter (permease)	Function unknown	2.93753	12-month-old	6.55182e-06	0.000185388
K05967	uncharacterized protein	Not Included in Pathway or Brite; Poorly characterized; Function unknown	3.27369	12-month-old	6.49779e-06	0.000185388
ENOG411015J	stage III sporulation protein AE	Function unknown	2.63805	12-month-old	6.65399e-06	0.000187967
COG1964	Predicted Fe-S oxidoreductases	General function prediction only	3.50041	12-month-old	6.677e-06	0.000188305
ENOG410XSEI	Pyrrolo-quinoline quinone	Function unknown	3.23225	12-month-old	6.70929e-06	0.000188902
ENOG41100C5	Predicted metal-binding protein (DUF2284)	Function unknown	2.65199	12-month-old	6.75331e-06	0.000189515
ENOG410ZVYC		Function unknown	3.51924	12-month-old	6.75331e-06	0.000189515
PF05580	[SpoIVB peptidase S55]		0.992008	12-month-old	6.84578e-06	0.00019023
PF13487	[HD domain]		1.12698	12-month-old	6.84578e-06	0.00019023
ENOG4112250	Nodulation efficiency protein D	Function unknown	1.17526	12-month-old	6.84578e-06	0.00019023
ENOG41122RQ	Conserved domain protein, histidine-rich	Function unknown	1.19107	12-month-old	6.84578e-06	0.00019023
ENOG4111VPT	NlpC P60 family protein	Function unknown	1.61018	12-month-old	6.84578e-06	0.00019023
PF07934	[8-oxoguanine DNA glycosylase, N-terminal domain]		1.83324	12-month-old	6.84578e-06	0.00019023
ENOG411274N	Pilin isopeptide linkage domain protein	Function unknown	3.67444	12-month-old	6.87588e-06	0.000190755
PF14266	[Putative component of 'biosynthetic module']		2.96338	12-month-old	6.91861e-06	0.000191374
ENOG410XWM3		Function unknown	3.0367	12-month-old	6.92067e-06	0.000191374
ENOG410ZXHK	Flagellar assembly protein FliH	Cell motility	2.66501	12-month-old	6.93372e-06	0.000191425
K02112	F-type H+/Na+-transporting ATPase subunit beta [EC:7.1.2.2 7.2.2.1]	Metabolism; Energy metabolism; Oxidative phosphorylation | Metabolism; Energy metabolism; Photosynthesis | Brite Hierarchies; Protein families: metabolism; Photosynthesis proteins	0.321876	12-month-old	7.1634e-06	0.000196492
PF05389	[Negative regulator of genetic competence (MecA)]		1.13785	12-month-old	7.1634e-06	0.000196492
PF04277	[Oxaloacetate decarboxylase, gamma chain ]		1.16546	12-month-old	7.1634e-06	0.000196492
ENOG4111H11		Function unknown	3.65316	12-month-old	7.16204e-06	0.000196492
ENOG410ZZC5		Function unknown	2.37052	12-month-old	7.21523e-06	0.000196962
K03389	heterodisulfide reductase subunit B2 [EC:1.8.7.3 1.8.98.4 1.8.98.5 1.8.98.6]	Metabolism; Energy metabolism; Methane metabolism	2.60437	12-month-old	7.21523e-06	0.000196962
ENOG4111I84	abc transporter permease protein	Function unknown	3.36163	12-month-old	7.21523e-06	0.000196962
ENOG410YFX1		Function unknown	2.83529	12-month-old	7.27878e-06	0.000198379
PF01588	[Putative tRNA binding domain]		0.532946	12-month-old	7.49509e-06	0.000199487
COG1461	Predicted kinase related to dihydroxyacetone kinase	General function prediction only	0.864854	12-month-old	7.49509e-06	0.000199487
ENOG4111UXX	Stage v sporulation protein ae	Function unknown	0.93357	12-month-old	7.49509e-06	0.000199487
PF03862	[SpoVAC/SpoVAEB sporulation membrane protein]		0.940089	12-month-old	7.49509e-06	0.000199487
ENOG410XP2Y	IMP cyclohydrolase-like protein	Function unknown	1.05207	12-month-old	7.49509e-06	0.000199487
COG2607	Predicted ATPase (AAA+ superfamily)	General function prediction only	1.10436	12-month-old	7.49509e-06	0.000199487
ENOG410XNMP	Spore germination protein	Function unknown	1.14715	12-month-old	7.49509e-06	0.000199487
ENOG410ZNVS	stage ii sporulation protein p	Function unknown	1.20693	12-month-old	7.49509e-06	0.000199487
ENOG4111J59	Transcriptional regulator	Transcription	1.70396	12-month-old	7.49509e-06	0.000199487
ENOG410Z4SK		Function unknown	1.95687	12-month-old	7.49509e-06	0.000199487
ENOG410Y8E8		Function unknown	2.14075	12-month-old	7.49509e-06	0.000199487
ENOG410ZB0D	succinylglutamate desuccinylase aspartoacylase	Function unknown	2.41694	12-month-old	7.49509e-06	0.000199487
ENOG4111JFQ		Function unknown	3.05391	12-month-old	7.41049e-06	0.000199487
ENOG410XVQ2		Function unknown	3.23265	12-month-old	7.44241e-06	0.000199487
ENOG4111FY8		Function unknown	2.78489	12-month-old	7.59539e-06	0.000201841
K04759	ferrous iron transport protein B	Brite Hierarchies; Protein families: signaling and cellular processes; Transporters	0.554864	12-month-old	7.84144e-06	0.00020455
COG4658	Predicted NADH:ubiquinone oxidoreductase, subunit RnfD	Energy production and conversion	0.787798	12-month-old	7.84144e-06	0.00020455
COG2179	Predicted hydrolase of the HAD superfamily	General function prediction only	0.919035	12-month-old	7.84144e-06	0.00020455
COG3854	Uncharacterized protein conserved in bacteria	Function unknown	1.15638	12-month-old	7.84144e-06	0.00020455
PF14191	[YodL-like]		1.22993	12-month-old	7.84144e-06	0.00020455
PF06908	[Protein of unknown function (DUF1273)]		1.34228	12-month-old	7.84144e-06	0.00020455
PF18912	[]		1.67929	12-month-old	7.84144e-06	0.00020455
ENOG410XS0Q		Function unknown	1.96114	12-month-old	7.84144e-06	0.00020455
ENOG410XPNQ	kila-n, D-binding domain	Function unknown	2.06841	12-month-old	7.84144e-06	0.00020455
ENOG4111M92		Function unknown	2.62147	12-month-old	7.84144e-06	0.00020455
ENOG41122AM	Type IV leader peptidase family	Function unknown	2.75231	12-month-old	7.78685e-06	0.00020455
k_Bacteria.p_Firmicutes.c_Clostridia.o_Eubacteriales.f_Lachnospiraceae.g_Anaerotignum.s_Anaerotignum.lactatifermentans	NA	NA	3.41372	12-month-old	7.84144e-06	0.00020455
ENOG410Y3CA	Transcriptional regulator, ARAC family	Transcription	2.35412	12-month-old	7.87782e-06	0.000204871
ENOG4111GND		Transcription	2.77348	12-month-old	7.87782e-06	0.000204871
ENOG410YNW0	domain protein	Function unknown	3.22645	12-month-old	7.9426e-06	0.000206241
PF01807	[CHC2 zinc finger]		0.42721	12-month-old	8.20305e-06	0.000208865
K03310	alanine or glycine:cation symporter, AGCS family	Not Included in Pathway or Brite; Unclassified: signaling and cellular processes; Transport	0.801245	12-month-old	8.20305e-06	0.000208865
COG2344	AT-rich DNA-binding protein	General function prediction only	0.812878	12-month-old	8.20305e-06	0.000208865
PF13684	[Dihydroxyacetone kinase family]		0.861928	12-month-old	8.20305e-06	0.000208865
PF02579	[Dinitrogenase iron-molybdenum cofactor]		1.14434	12-month-old	8.20305e-06	0.000208865
ENOG410XQEV	CobW HypB UreG, nucleotide-binding domain	Function unknown	1.20081	12-month-old	8.20305e-06	0.000208865
K06283	putative DeoR family transcriptional regulator, stage III sporulation protein D	Brite Hierarchies; Protein families: genetic information processing; Transcription factors	1.20246	12-month-old	8.20305e-06	0.000208865
ENOG4111UY6	R Polymerase	Transcription	1.21254	12-month-old	8.20305e-06	0.000208865
PF18789	[]		1.94542	12-month-old	8.20305e-06	0.000208865
ENOG4111GE1	D primase	Replication, recombination and repair	2.00296	12-month-old	8.20305e-06	0.000208865
ENOG41123QH		Function unknown	2.6302	12-month-old	8.20305e-06	0.000208865
ENOG4112A2A	FtsX-like permease family	Defense mechanisms	2.8831	12-month-old	8.13139e-06	0.000208865
COG0056	F0F1-type ATP synthase, alpha subunit	Energy production and conversion	0.33638	12-month-old	8.58058e-06	0.000213686
K07742	uncharacterized protein	Not Included in Pathway or Brite; Poorly characterized; Function unknown	0.835623	12-month-old	8.58058e-06	0.000213686
K03617	Na+-translocating ferredoxin:NAD+ oxidoreductase subunit A	Not Included in Pathway or Brite; Unclassified: metabolism; Energy metabolism	0.862285	12-month-old	8.58058e-06	0.000213686
K03091	RNA polymerase sporulation-specific sigma factor	Brite Hierarchies; Protein families: genetic information processing; Transcription machinery	0.973092	12-month-old	8.58058e-06	0.000213686
PF03176	[MMPL family]		1.003	12-month-old	8.58058e-06	0.000213686
PF06949	[Protein of unknown function (DUF1292)]		1.11074	12-month-old	8.58058e-06	0.000213686
ENOG4111UQ3	Membrane	Function unknown	1.14776	12-month-old	8.58058e-06	0.000213686
K06379	stage II sporulation protein AB (anti-sigma F factor) [EC:2.7.11.1]	Not Included in Pathway or Brite; Unclassified: metabolism; Enzymes with EC numbers	1.15859	12-month-old	8.58058e-06	0.000213686
COG2510	Predicted membrane protein	Function unknown	1.56241	12-month-old	8.58058e-06	0.000213686
PF14587	[O-Glycosyl hydrolase family 30]		2.58752	12-month-old	8.58058e-06	0.000213686
ENOG410XUAX		Function unknown	2.72022	12-month-old	8.58058e-06	0.000213686
ENOG4111GVH		Function unknown	3.04906	12-month-old	8.49955e-06	0.000213686
k_Bacteria.p_Firmicutes.c_Erysipelotrichia.o_Erysipelotrichales.f_Erysipelotrichaceae.g_Holdemania.s_Holdemania.filiformis	NA	NA	4.4148	12-month-old	8.56888e-06	0.000213686
COG1567	Uncharacterized protein predicted to be involved in DNA repair (RAMP superfamily)	DNA replication, recombination and repair	2.73078	12-month-old	8.72291e-06	0.000216598
ENOG410YKSV		Function unknown	3.21162	12-month-old	8.72291e-06	0.000216598
K03465	thymidylate synthase (FAD) [EC:2.1.1.148]	Metabolism; Nucleotide metabolism; Pyrimidine metabolism | Metabolism; Metabolism of cofactors and vitamins; One carbon pool by folate	1.61611	12-month-old	8.97467e-06	0.000221557
K11051	multidrug/hemolysin transport system permease protein	Environmental Information Processing; Membrane transport; ABC transporters | Brite Hierarchies; Protein families: signaling and cellular processes; Transporters	1.79771	12-month-old	8.97467e-06	0.000221557
k_Bacteria.p_Firmicutes.c_Clostridia.o_Eubacteriales.f_Lachnospiraceae.g_Blautia.s_Blautia.faecis	NA	NA	2.811	12-month-old	8.97467e-06	0.000221557
ENOG4111HRE		Function unknown	3.30942	12-month-old	8.97467e-06	0.000221557
ENOG410YZJM		Function unknown	2.71613	12-month-old	9.04616e-06	0.000222999
COG1353	Predicted hydrolase of the HD superfamily (permuted catalytic motifs)	General function prediction only	2.94006	12-month-old	9.14361e-06	0.000225076
ENOG410XX1B		Function unknown	3.00819	12-month-old	9.17728e-06	0.000225253
ENOG410ZQ51		Function unknown	1.73658	12-month-old	9.38602e-06	0.000229372
K01430	urease subunit gamma [EC:3.5.1.5]	Metabolism; Nucleotide metabolism; Purine metabolism | Metabolism; Amino acid metabolism; Arginine biosynthesis | Metabolism; Xenobiotics biodegradation and metabolism; Atrazine degradation	1.88893	12-month-old	9.38602e-06	0.000229372
ENOG4111MCV	domain protein	Function unknown	2.49874	12-month-old	9.38602e-06	0.000229372
ENOG410Y9CY		Function unknown	2.75347	12-month-old	9.39895e-06	0.000229372
ENOG4111XUI	Site-specific recombinases, D invertase Pin homologs	Replication, recombination and repair	2.63313	12-month-old	9.57539e-06	0.000232678
ENOG410XX4B		Function unknown	2.69501	12-month-old	9.57539e-06	0.000232678
PF12995	[Domain of unknown function, E. rectale Gene description (DUF3879)]		3.30839	12-month-old	9.62325e-06	0.000233508
ENOG410YCWB	VanZ like family	Function unknown	3.02123	12-month-old	9.65673e-06	0.000233987
PF13566	[Domain of unknown function (DUF4130]		0.899947	12-month-old	9.81535e-06	0.000236151
PF02001	[Protein of unknown function DUF134]		1.00638	12-month-old	9.81535e-06	0.000236151
K06209	chorismate mutase [EC:5.4.99.5]	Metabolism; Amino acid metabolism; Phenylalanine, tyrosine and tryptophan biosynthesis	1.23275	12-month-old	9.81535e-06	0.000236151
k_Bacteria.p_Firmicutes.c_Clostridia.o_Eubacteriales.f_Lachnospiraceae.g_Dorea.s_Unclassified.Dorea	NA	NA	1.98573	12-month-old	9.81535e-06	0.000236151
ENOG410YHC9	metallo-beta-lactamase domain protein	Function unknown	2.73193	12-month-old	9.81535e-06	0.000236151
k_Bacteria.p_Firmicutes.c_Erysipelotrichia.o_Erysipelotrichales.f_Erysipelotrichaceae.g_Erysipelatoclostridium.s_Erysipelatoclostridium.sp.	NA	NA	2.80006	12-month-old	9.92503e-06	0.000238453
COG3972	Superfamily I DNA and RNA helicases	General function prediction only	2.90097	12-month-old	1.00003e-05	0.000239922
ENOG41100NK		Function unknown	2.92257	12-month-old	1.01575e-05	0.000243351
ENOG410XZ3W		Function unknown	3.33219	12-month-old	1.01744e-05	0.000243415
PF07949	[YbbR-like protein]		0.738426	12-month-old	1.02634e-05	0.000243491
COG2739	Uncharacterized protein conserved in bacteria	Function unknown	0.860621	12-month-old	1.02634e-05	0.000243491
K06923	uncharacterized protein	Not Included in Pathway or Brite; Poorly characterized; Function unknown	1.25719	12-month-old	1.02634e-05	0.000243491
PF10050	[Predicted metal-binding protein (DUF2284)]		1.88699	12-month-old	1.02634e-05	0.000243491
COG2310	Uncharacterized proteins involved in stress response, homologs of TerZ and putative cAMP-binding protein CABP1	Signal transduction mechanisms	2.496	12-month-old	1.02634e-05	0.000243491
ENOG410XRP0	conserved protein UCP033563	Function unknown	2.78058	12-month-old	1.02634e-05	0.000243491
ENOG410YRA6		Function unknown	3.15367	12-month-old	1.04981e-05	0.000248367
ENOG4111EY6		Function unknown	3.15704	12-month-old	1.04981e-05	0.000248367
ENOG4111TWF		Function unknown	2.95986	12-month-old	1.05374e-05	0.000248951
PF14277	[Domain of unknown function (DUF4364)]		1.01482	12-month-old	1.07309e-05	0.000249034
PF19481	[]		1.03067	12-month-old	1.07309e-05	0.000249034
PF08011	[PD-(D/E)XK nuclease superfamily]		1.21924	12-month-old	1.07309e-05	0.000249034
ENOG4111IT9		Function unknown	1.41149	12-month-old	1.07309e-05	0.000249034
K16511	adapter protein MecA 1/2	Not Included in Pathway or Brite; Unclassified: genetic information processing; Protein processing	1.47031	12-month-old	1.07309e-05	0.000249034
K09759	nondiscriminating aspartyl-tRNA synthetase [EC:6.1.1.23]	Genetic Information Processing; Translation; Aminoacyl-tRNA biosynthesis | Brite Hierarchies; Protein families: metabolism; Amino acid related enzymes | Brite Hierarchies; Protein families: genetic information processing; Transfer RNA biogenesis	1.95196	12-month-old	1.07309e-05	0.000249034
ENOG410YP0J		Function unknown	2.17477	12-month-old	1.07309e-05	0.000249034
ENOG410YA2Z	single-strand binding family protein	Function unknown	2.42253	12-month-old	1.05693e-05	0.000249034
k_Bacteria.p_Firmicutes.c_Clostridia.o_Eubacteriales.f_Lachnospiraceae.g_Anaerostipes.s_Unclassified.Anaerostipes	NA	NA	2.5746	12-month-old	1.07309e-05	0.000249034
ENOG410YQP8		Function unknown	2.64051	12-month-old	1.06801e-05	0.000249034
ENOG410YAVZ		Function unknown	3.21985	12-month-old	1.06862e-05	0.000249034
ENOG410XQTH		Function unknown	3.69216	12-month-old	1.07245e-05	0.000249034
ENOG410ZBQS	LicD family	Function unknown	3.30197	12-month-old	1.07594e-05	0.000249355
PF00152	[tRNA synthetases class II (D, K and N) ]		0.243032	12-month-old	1.12188e-05	0.000256452
COG4657	Predicted NADH:ubiquinone oxidoreductase, subunit RnfA	Energy production and conversion	0.719602	12-month-old	1.12188e-05	0.000256452
PF07261	[Replication initiation and membrane attachment]		0.91718	12-month-old	1.12188e-05	0.000256452
PF09512	[Thiamine-precursor transporter protein (ThiW)]		1.05036	12-month-old	1.12188e-05	0.000256452
k_Bacteria.p_Firmicutes.c_Negativicutes.o_Acidaminococcales.f_Acidaminococcaceae.g_Phascolarctobacterium.s_Unclassified.Phascolarctobacterium	NA	NA	2.81198	12-month-old	1.12188e-05	0.000256452
k_Bacteria.p_Firmicutes.c_Clostridia.o_Eubacteriales.f_Oscillospiraceae.g_Subdoligranulum.s_Unclassified.Subdoligranulum	NA	NA	3.26249	12-month-old	1.12188e-05	0.000256452
ENOG410ZHQ3	nhl repeat containing protein	Function unknown	3.36419	12-month-old	1.11361e-05	0.000256452
ENOG410XQQ7	helicase domain protein	Replication, recombination and repair	3.64854	12-month-old	1.12313e-05	0.000256452
ENOG410YM3G		Function unknown	3.658	12-month-old	1.12188e-05	0.000256452
ENOG410YM68	flagellar hook-associated protein	Cell motility	3.27859	12-month-old	1.13294e-05	0.000258346
ENOG41128YM		Function unknown	2.9838	12-month-old	1.13985e-05	0.000259575
COG0236	Acyl carrier protein	Secondary metabolites biosynthesis, transport and catabolism|Lipid metabolism	0.625475	12-month-old	1.17277e-05	0.000263898
K02160	acetyl-CoA carboxylase biotin carboxyl carrier protein	Metabolism; Carbohydrate metabolism; Pyruvate metabolism | Metabolism; Carbohydrate metabolism; Propanoate metabolism | Metabolism; Energy metabolism; Carbon fixation pathways in prokaryotes | Metabolism; Lipid metabolism; Fatty acid biosynthesis	0.869541	12-month-old	1.17277e-05	0.000263898
K00625	phosphate acetyltransferase [EC:2.3.1.8]	Metabolism; Carbohydrate metabolism; Pyruvate metabolism | Metabolism; Carbohydrate metabolism; Propanoate metabolism | Metabolism; Energy metabolism; Carbon fixation pathways in prokaryotes | Metabolism; Energy metabolism; Methane metabolism | Metabolism; Metabolism of other amino acids; Taurine and hypotaurine metabolism	0.880849	12-month-old	1.17277e-05	0.000263898
COG3855	Uncharacterized protein conserved in bacteria	Carbohydrate transport and metabolism	0.931725	12-month-old	1.17277e-05	0.000263898
COG0535	Predicted Fe-S oxidoreductases	General function prediction only	1.18483	12-month-old	1.17277e-05	0.000263898
ENOG4111JY3	YolD-like protein	Function unknown	1.19708	12-month-old	1.17277e-05	0.000263898
ENOG4111PGV		Function unknown	1.3915	12-month-old	1.17277e-05	0.000263898
ENOG410ZVG0	(ABC) transporter	Function unknown	2.04683	12-month-old	1.17277e-05	0.000263898
ENOG410YHEN		Function unknown	2.3584	12-month-old	1.18914e-05	0.000267226
PF05833	[Fibronectin-binding protein A N-terminus (FbpA)]		0.755318	12-month-old	1.22587e-05	0.000271188
K02315	DNA replication protein DnaC	Brite Hierarchies; Protein families: genetic information processing; DNA replication proteins	0.984553	12-month-old	1.22587e-05	0.000271188
COG4732	Predicted membrane protein	Function unknown	1.062	12-month-old	1.22587e-05	0.000271188
PF06686	[Stage III sporulation protein AC/AD protein family]		1.06208	12-month-old	1.22587e-05	0.000271188
PF12685	[SpoIIIAH-like protein]		1.11304	12-month-old	1.22587e-05	0.000271188
ENOG4111QIE	transcriptional regulator, merr family	Transcription	1.75961	12-month-old	1.22587e-05	0.000271188
ENOG4111GHH		Function unknown	2.04961	12-month-old	1.22587e-05	0.000271188
ENOG410Y60R		Function unknown	2.13215	12-month-old	1.21353e-05	0.000271188
ENOG41125BR	3D domain	Function unknown	2.18664	12-month-old	1.22587e-05	0.000271188
ENOG4111RTN	Predicted metal-binding protein (DUF2284)	Function unknown	2.27005	12-month-old	1.21758e-05	0.000271188
ENOG4111GJ3	Uncharacterized protein conserved in bacteria C-term(DUF2220)	Function unknown	2.30394	12-month-old	1.22587e-05	0.000271188
PF02342	[TerD domain]		2.41116	12-month-old	1.22587e-05	0.000271188
ENOG41122D8		Function unknown	2.6893	12-month-old	1.25227e-05	0.00027667
ENOG41123I1		Function unknown	3.07732	12-month-old	1.25984e-05	0.000277754
k_Bacteria.p_Firmicutes.c_Clostridia.o_Eubacteriales.f_Gemmiger..no.family.in.NCBI..g_Gemmiger.s_Gemmiger.formicilis	NA	NA	3.41405	12-month-old	1.26044e-05	0.000277754
ENOG410ZR0N	Binding-protein-dependent transport systems inner membrane component	Inorganic ion transport and metabolism	2.17305	12-month-old	1.27099e-05	0.000279715
PF12645	[Helix-turn-helix domain]		1.06913	12-month-old	1.28126e-05	0.000279807
ENOG410XQCC		Function unknown	1.35935	12-month-old	1.28126e-05	0.000279807
COG3894	Uncharacterized metal-binding protein	General function prediction only	1.76999	12-month-old	1.28126e-05	0.000279807
ENOG4111TU1	Protein of unknown function (DUF3268)	Function unknown	1.88016	12-month-old	1.28126e-05	0.000279807
ENOG4111FE5		Function unknown	2.00262	12-month-old	1.28126e-05	0.000279807
ENOG410YYX0		Function unknown	2.96108	12-month-old	1.28126e-05	0.000279807
k_Bacteria.p_Firmicutes.c_Clostridia.o_Eubacteriales.f_Lachnospiraceae.g_Blautia.s_Blautia.glucerasea	NA	NA	2.57955	12-month-old	1.301e-05	0.000283755
ENOG410ZNXT		Function unknown	3.9557	12-month-old	1.30524e-05	0.000283953
ENOG4111STN		Function unknown	3.65928	12-month-old	1.3186e-05	0.000286493
PF10371	[Domain of unknown function]		0.726112	12-month-old	1.33902e-05	0.000288721
PF07136	[Protein of unknown function (DUF1385)]		0.813672	12-month-old	1.33902e-05	0.000288721
COG1191	DNA-directed RNA polymerase specialized sigma subunit	Transcription	1.01175	12-month-old	1.33902e-05	0.000288721
K07496	putative transposase	Not Included in Pathway or Brite; Unclassified: genetic information processing; Replication and repair	1.20169	12-month-old	1.33902e-05	0.000288721
ENOG410YANC	Protein of unknown function (DUF2899)	Function unknown	1.51596	12-month-old	1.33902e-05	0.000288721
ENOG4111ISI	extracellular solute-binding protein family 1	Carbohydrate transport and metabolism	2.42226	12-month-old	1.33335e-05	0.000288721
ENOG4111U81	C_GCAxxG_C_C family	Function unknown	3.19996	12-month-old	1.35348e-05	0.000291469
ENOG4111Y5F		Function unknown	2.98455	12-month-old	1.37222e-05	0.000295131
ENOG410ZVQZ	methyltransferase	Function unknown	2.89172	12-month-old	1.3792e-05	0.000296258
PF11760	[Cobalamin synthesis G N-terminal]		0.692688	12-month-old	1.39927e-05	0.000296458
PF08323	[Starch synthase catalytic domain]		0.769698	12-month-old	1.39927e-05	0.000296458
PF12666	[PrgI family protein]		0.810244	12-month-old	1.39927e-05	0.000296458
PF01769	[Divalent cation transporter]		0.892676	12-month-old	1.39927e-05	0.000296458
K20116	PTS system, glucose-specific IIA component [EC:2.7.1.199]	Metabolism; Carbohydrate metabolism; Glycolysis / Gluconeogenesis | Metabolism; Carbohydrate metabolism; Amino sugar and nucleotide sugar metabolism | Environmental Information Processing; Membrane transport; Phosphotransferase system (PTS) | Brite Hierarchies; Protein families: signaling and cellular processes; Transporters	1.15157	12-month-old	1.39927e-05	0.000296458
PF12323	[Helix-turn-helix domain]		1.16864	12-month-old	1.39927e-05	0.000296458
K07301	cation:H+ antiporter	Brite Hierarchies; Protein families: signaling and cellular processes; Transporters	1.43367	12-month-old	1.39927e-05	0.000296458
ENOG410YPQK	Replication initiator	Replication, recombination and repair	2.35186	12-month-old	1.38828e-05	0.000296458
ENOG410YAR1		Function unknown	2.50083	12-month-old	1.38828e-05	0.000296458
k_Bacteria.p_Firmicutes.c_Clostridia.o_Eubacteriales.f_Lachnospiraceae.g_Roseburia.s_Roseburia.sp.	NA	NA	2.78795	12-month-old	1.39927e-05	0.000296458
ENOG410YB9V		Function unknown	3.35307	12-month-old	1.39927e-05	0.000296458
ENOG41120DB		Function unknown	2.55406	12-month-old	1.40861e-05	0.000298065
ENOG410XYSH		Function unknown	3.01991	12-month-old	1.43282e-05	0.000302811
ENOG410YBXC		Function unknown	2.41282	12-month-old	1.44196e-05	0.000304365
PF04545	[Sigma-70, region 4]		0.506002	12-month-old	1.4621e-05	0.000305213
COG3279	Response regulator of the LytR/AlgR family	Signal transduction mechanisms|Transcription	0.570017	12-month-old	1.4621e-05	0.000305213
PF14667	[Polysaccharide biosynthesis C-terminal domain]		0.591704	12-month-old	1.4621e-05	0.000305213
PF14057	[GGGtGRT protein]		0.829127	12-month-old	1.4621e-05	0.000305213
PF09719	[Putative redox-active protein (C_GCAxxG_C_C)]		0.848633	12-month-old	1.4621e-05	0.000305213
PF03965	[Penicillinase repressor]		1.01074	12-month-old	1.4621e-05	0.000305213
K07813	accessory gene regulator B	Environmental Information Processing; Signal transduction; Two-component system | Cellular Processes; Cellular community - prokaryotes; Quorum sensing | Brite Hierarchies; Protein families: metabolism; Peptidases	2.26526	12-month-old	1.4621e-05	0.000305213
ENOG4111IJU		Function unknown	3.05006	12-month-old	1.45881e-05	0.000305213
ENOG410YPAE		Function unknown	2.04386	12-month-old	1.46828e-05	0.000306128
ENOG410ZW9J	Archaeal ATPase	Function unknown	2.35736	12-month-old	1.49921e-05	0.000311814
ENOG410XSEP	Lpxtg-motif cell wall anchor domain protein	Cell wall/membrane/envelope biogenesis	3.37334	12-month-old	1.49876e-05	0.000311814
COG0017	Aspartyl/asparaginyl-tRNA synthetases	Translation, ribosomal structure and biogenesis	0.693084	12-month-old	1.52761e-05	0.000312797
COG1101	ABC-type uncharacterized transport system, ATPase component	General function prediction only	0.704995	12-month-old	1.52761e-05	0.000312797
COG4656	Predicted NADH:ubiquinone oxidoreductase, subunit RnfC	Energy production and conversion	0.719884	12-month-old	1.52761e-05	0.000312797
COG4485	Predicted membrane protein	Function unknown	0.983392	12-month-old	1.52761e-05	0.000312797
PF03323	[Bacillus/Clostridium GerA spore germination protein]		1.03771	12-month-old	1.52761e-05	0.000312797
PF07454	[Stage II sporulation protein P (SpoIIP)]		1.06354	12-month-old	1.52761e-05	0.000312797
PF19568	[]		1.11197	12-month-old	1.52761e-05	0.000312797
PF18907	[]		1.19341	12-month-old	1.52761e-05	0.000312797
PF07505	[Protein of unknown function (DUF5131)]		1.40044	12-month-old	1.52761e-05	0.000312797
ENOG410ZRQY		Function unknown	2.89946	12-month-old	1.52781e-05	0.000312797
ENOG410XPR3	Pfam:DUF3706	Function unknown	3.07303	12-month-old	1.52761e-05	0.000312797
ENOG4111FJK	macrocin-O-methyltransferase	Function unknown	2.75634	12-month-old	1.53828e-05	0.000314563
K00702	cellobiose phosphorylase [EC:2.4.1.20]	Metabolism; Carbohydrate metabolism; Starch and sucrose metabolism	1.93199	12-month-old	1.58074e-05	0.0003217
PF18395	[]		2.38925	12-month-old	1.58074e-05	0.0003217
ENOG4111JHW	Metal Dependent Phosphohydrolase	Function unknown	2.64981	12-month-old	1.58074e-05	0.0003217
PF14446	[Prokaryotic RING finger family 1]		3.13487	12-month-old	1.58074e-05	0.0003217
COG4660	Predicted NADH:ubiquinone oxidoreductase, subunit RnfE	Energy production and conversion	0.706091	12-month-old	1.59592e-05	0.00032286
COG0297	Glycogen synthase	Carbohydrate transport and metabolism	0.760086	12-month-old	1.59592e-05	0.00032286
K09765	epoxyqueuosine reductase [EC:1.17.99.6]	Brite Hierarchies; Protein families: genetic information processing; Transfer RNA biogenesis	0.876464	12-month-old	1.59592e-05	0.00032286
PF04952	[Succinylglutamate desuccinylase / Aspartoacylase family]		1.15627	12-month-old	1.59592e-05	0.00032286
ENOG41112BD	Polysaccharide deacetylase	Function unknown	1.71973	12-month-old	1.59592e-05	0.00032286
k_Bacteria.p_Firmicutes.c_Clostridia.o_Eubacteriales.f_Lachnospiraceae.g_Roseburia.s_Roseburia.faecis	NA	NA	2.55604	12-month-old	1.61144e-05	0.000325613
ENOG4111QVU		Function unknown	3.16226	12-month-old	1.61685e-05	0.00032632
K03613	Na+-translocating ferredoxin:NAD+ oxidoreductase subunit E	Not Included in Pathway or Brite; Unclassified: metabolism; Energy metabolism	0.799672	12-month-old	1.66713e-05	0.000333308
PF07451	[Stage V sporulation protein AD (SpoVAD)]		0.910498	12-month-old	1.66713e-05	0.000333308
PF18960	[]		1.16974	12-month-old	1.66713e-05	0.000333308
COG4951	Uncharacterized protein conserved in bacteria	Function unknown	1.32859	12-month-old	1.66713e-05	0.000333308
ENOG410ZWE3		Function unknown	1.73168	12-month-old	1.66713e-05	0.000333308
K06185	ATP-binding cassette, subfamily F, member 2	Brite Hierarchies; Protein families: genetic information processing; Ribosome biogenesis	2.38493	12-month-old	1.66713e-05	0.000333308
ENOG410ZIQ4	Protein of unknown function (DUF935)	Function unknown	2.99319	12-month-old	1.66123e-05	0.000333308
COG2740	Predicted nucleic-acid-binding protein implicated in transcription termination	Transcription	0.729182	12-month-old	1.74136e-05	0.000345312
K03522	electron transfer flavoprotein alpha subunit	Brite Hierarchies; Protein families: signaling and cellular processes; Exosome	0.973686	12-month-old	1.74136e-05	0.000345312
ENOG4111VHI	Sporulation transcriptional regulator spoiiid	Transcription	1.08132	12-month-old	1.74136e-05	0.000345312
K06421	small acid-soluble spore protein D (minor alpha/beta-type SASP)	Not Included in Pathway or Brite; Unclassified: signaling and cellular processes; Cell growth	1.10548	12-month-old	1.74136e-05	0.000345312
ENOG41122Z1	HIRAN domain	Function unknown	2.25256	12-month-old	1.74136e-05	0.000345312
k_Bacteria.p_Firmicutes.c_Clostridia.o_Eubacteriales.f_Lachnospiraceae.g_Eisenbergiella.s_Eisenbergiella.sp.	NA	NA	2.52335	12-month-old	1.74136e-05	0.000345312
ENOG4111UN1		Function unknown	3.04041	12-month-old	1.73248e-05	0.000345312
COG1310	Predicted metal-dependent protease of the PAD1/JAB1 superfamily	General function prediction only	2.43357	12-month-old	1.77818e-05	0.000352204
PF04397	[LytTr DNA-binding domain]		0.544951	12-month-old	1.81873e-05	0.000353253
PF09148	[Domain of unknown function (DUF1934)]		0.733279	12-month-old	1.81873e-05	0.000353253
PF02645	[Uncharacterised protein, DegV family COG1307]		0.819977	12-month-old	1.81873e-05	0.000353253
PF12844	[Helix-turn-helix domain]		0.820591	12-month-old	1.81873e-05	0.000353253
PF04536	[TPM domain]		0.936989	12-month-old	1.81873e-05	0.000353253
K07658	two-component system, OmpR family, alkaline phosphatase synthesis response regulator PhoP	Environmental Information Processing; Signal transduction; Two-component system | Brite Hierarchies; Protein families: signaling and cellular processes; Two-component system	1.02483	12-month-old	1.81873e-05	0.000353253
COG5545	Predicted P-loop ATPase and inactivated derivatives	General function prediction only	1.12207	12-month-old	1.81873e-05	0.000353253
K06390	stage III sporulation protein AA	Not Included in Pathway or Brite; Unclassified: signaling and cellular processes; Cell growth	1.71067	12-month-old	1.81873e-05	0.000353253
ENOG4111SIZ	Domain of unknown function (DUF955)	Function unknown	1.87491	12-month-old	1.81873e-05	0.000353253
ENOG410XT0J		Function unknown	1.94511	12-month-old	1.81873e-05	0.000353253
ENOG41103Y5	chloride channel	Inorganic ion transport and metabolism	2.08989	12-month-old	1.81873e-05	0.000353253
ENOG410ZW6X		Function unknown	2.09023	12-month-old	1.81873e-05	0.000353253
ENOG410XTW4	nitrogenase	Function unknown	2.27355	12-month-old	1.81873e-05	0.000353253
ENOG410YDBQ		Function unknown	2.45636	12-month-old	1.81873e-05	0.000353253
ENOG4111YW5		Function unknown	2.71935	12-month-old	1.79262e-05	0.000353253
PF03457	[Helicase associated domain]		3.31117	12-month-old	1.80871e-05	0.000353253
ENOG410YFHM		Function unknown	2.59386	12-month-old	1.846e-05	0.000358142
COG4123	Predicted O-methyltransferase	General function prediction only	0.602211	12-month-old	1.89938e-05	0.000363355
K01338	ATP-dependent Lon protease [EC:3.4.21.53]	Cellular Processes; Cell growth and death; Cell cycle - Caulobacter | Brite Hierarchies; Protein families: metabolism; Peptidases	0.672201	12-month-old	1.89938e-05	0.000363355
PF13375	[RnfC Barrel sandwich hybrid domain]		0.694725	12-month-old	1.89938e-05	0.000363355
COG1744	Uncharacterized ABC-type transport system, periplasmic component/surface lipoprotein	General function prediction only	0.841836	12-month-old	1.89938e-05	0.000363355
ENOG41121PC		Function unknown	0.846453	12-month-old	1.89938e-05	0.000363355
ENOG410XNPK	stage V sporulation protein ad	Function unknown	0.913235	12-month-old	1.89938e-05	0.000363355
K08978	bacterial/archaeal transporter family protein	Brite Hierarchies; Protein families: signaling and cellular processes; Transporters	1.31838	12-month-old	1.89938e-05	0.000363355
PF19263	[]		1.35743	12-month-old	1.89938e-05	0.000363355
ENOG410XPJN		Function unknown	1.61122	12-month-old	1.89938e-05	0.000363355
ENOG410XUGJ		Function unknown	1.83055	12-month-old	1.89938e-05	0.000363355
PF01229	[Glycosyl hydrolases family 39]		2.367	12-month-old	1.89143e-05	0.000363355
ENOG41124FW	Transposase (IS4 family) protein	Replication, recombination and repair	2.84737	12-month-old	1.90061e-05	0.000363355
PF16226	[Domain of unknown function (DUF4885)]		3.20114	12-month-old	1.88595e-05	0.000363355
ENOG410XWE4		Function unknown	3.28932	12-month-old	1.94225e-05	0.000370484
K09121	pyridinium-3,5-bisthiocarboxylic acid mononucleotide nickel chelatase [EC:4.99.1.12]	Not Included in Pathway or Brite; Unclassified: metabolism; Enzymes with EC numbers	1.32472	12-month-old	1.98342e-05	0.000375813
ENOG4111RVG		Function unknown	1.5241	12-month-old	1.98342e-05	0.000375813
ENOG4111XE1	HTH_XRE	Transcription	1.78715	12-month-old	1.98342e-05	0.000375813
K17734	serine protease AprX [EC:3.4.21.-]	Brite Hierarchies; Protein families: metabolism; Peptidases	1.82312	12-month-old	1.98342e-05	0.000375813
ENOG4111X4U	Periplasmic binding protein LacI transcriptional regulator	Function unknown	2.14374	12-month-old	1.98342e-05	0.000375813
ENOG41101W1		Function unknown	2.20826	12-month-old	1.98342e-05	0.000375813
PF02927	[Cellulase N-terminal ig-like domain]		2.28696	12-month-old	2.01025e-05	0.000380473
ENOG41122RP		Function unknown	2.95293	12-month-old	2.01473e-05	0.000380898
ENOG410Y9YN		Transcription	2.41996	12-month-old	2.03609e-05	0.00038451
PF14657	[Arm DNA-binding domain]		1.24259	12-month-old	2.071e-05	0.000388945
ENOG4111GA9	Negative regulator of genetic competence	Function unknown	1.31895	12-month-old	2.071e-05	0.000388945
K02189	cobalt-precorrin 5A hydrolase [EC:3.7.1.12]	Metabolism; Metabolism of cofactors and vitamins; Porphyrin and chlorophyll metabolism	1.75977	12-month-old	2.071e-05	0.000388945
PF18560	[]		2.02115	12-month-old	2.071e-05	0.000388945
ENOG410YAFU		Function unknown	2.20926	12-month-old	2.071e-05	0.000388945
ENOG410XPAU		Function unknown	3.04705	12-month-old	2.07726e-05	0.000389691
ENOG410ZTIN		Function unknown	2.52914	12-month-old	2.08669e-05	0.000391031
K01868	threonyl-tRNA synthetase [EC:6.1.1.3]	Genetic Information Processing; Translation; Aminoacyl-tRNA biosynthesis | Brite Hierarchies; Protein families: metabolism; Amino acid related enzymes | Brite Hierarchies; Protein families: genetic information processing; Transfer RNA biogenesis	0.235509	12-month-old	2.16225e-05	0.00039818
COG0507	ATP-dependent exoDNAse (exonuclease V), alpha subunit - helicase superfamily I member	DNA replication, recombination and repair	0.418374	12-month-old	2.16225e-05	0.00039818
ENOG4111FVN		Function unknown	1.03555	12-month-old	2.16225e-05	0.00039818
K07699	two-component system, response regulator, stage 0 sporulation protein A	Environmental Information Processing; Signal transduction; Two-component system | Cellular Processes; Cellular community - prokaryotes; Quorum sensing | Brite Hierarchies; Protein families: signaling and cellular processes; Two-component system	1.08188	12-month-old	2.16225e-05	0.00039818
ENOG4111FSU		Function unknown	1.30509	12-month-old	2.16225e-05	0.00039818
ENOG41121PF	iron-only hydrogenase system regulator	Function unknown	1.38372	12-month-old	2.16225e-05	0.00039818
ENOG4110WM6		Function unknown	1.46351	12-month-old	2.16225e-05	0.00039818
PF12010	[Domain of unknown function (DUF3502)]		1.6787	12-month-old	2.16225e-05	0.00039818
COG3359	Predicted exonuclease	DNA replication, recombination and repair	1.75337	12-month-old	2.16225e-05	0.00039818
ENOG4111IRT		Function unknown	2.11424	12-month-old	2.14443e-05	0.00039818
ENOG410XSAQ		Function unknown	2.16902	12-month-old	2.16225e-05	0.00039818
ENOG410XUFZ	atp synthase	Function unknown	2.57954	12-month-old	2.16225e-05	0.00039818
K05795	tellurium resistance protein TerD	Not Included in Pathway or Brite; Unclassified: signaling and cellular processes; Signaling proteins	2.66207	12-month-old	2.16225e-05	0.00039818
ENOG4111RNG		Function unknown	2.99604	12-month-old	2.14047e-05	0.00039818
COG4472	Uncharacterized protein conserved in bacteria	Function unknown	0.689823	12-month-old	2.25731e-05	0.000411242
K01839	phosphopentomutase [EC:5.4.2.7]	Metabolism; Carbohydrate metabolism; Pentose phosphate pathway | Metabolism; Nucleotide metabolism; Purine metabolism	0.732797	12-month-old	2.25731e-05	0.000411242
ENOG410XNSZ		Function unknown	0.841317	12-month-old	2.25731e-05	0.000411242
PF12897	[Alanine-glyoxylate amino-transferase]		0.933344	12-month-old	2.25731e-05	0.000411242
ENOG4111K1X		Function unknown	1.08061	12-month-old	2.25731e-05	0.000411242
ENOG410XTDI	Plasmid recombination enzyme	Function unknown	1.21101	12-month-old	2.25731e-05	0.000411242
K18345	two-component system, OmpR family, sensor histidine kinase VanS [EC:2.7.13.3]	Environmental Information Processing; Signal transduction; Two-component system | Human Diseases; Drug resistance: Antimicrobial; Vancomycin resistance | Brite Hierarchies; Protein families: metabolism; Protein kinases | Brite Hierarchies; Protein families: signaling and cellular processes; Two-component system | Brite Hierarchies; Protein families: signaling and cellular processes; Antimicrobial…	2.06227	12-month-old	2.23584e-05	0.000411242
k_Bacteria.p_Firmicutes.c_Clostridia.o_Eubacteriales.f_Peptostreptococcaceae.g_Terrisporobacter.s_Unclassified.Terrisporobacter	NA	NA	2.86625	12-month-old	2.25731e-05	0.000411242
ENOG410YHEK		Function unknown	3.1932	12-month-old	2.24776e-05	0.000411242
ENOG41120UV		Function unknown	2.7492	12-month-old	2.28882e-05	0.000416091
ENOG41124PE		Function unknown	2.82434	12-month-old	2.28882e-05	0.000416091
PF19302	[]		0.617166	12-month-old	2.35635e-05	0.000424773
COG0466	ATP-dependent Lon protease, bacterial type	Posttranslational modification, protein turnover, chaperones	0.629143	12-month-old	2.35635e-05	0.000424773
COG0572	Uridine kinase	Nucleotide transport and metabolism	0.682149	12-month-old	2.35635e-05	0.000424773
PF13679	[Methyltransferase domain]		1.23406	12-month-old	2.35635e-05	0.000424773
PF13367	[Protease prsW family]		1.74947	12-month-old	2.35635e-05	0.000424773
COG3401	Fibronectin type 3 domain-containing protein	General function prediction only	2.12391	12-month-old	2.35635e-05	0.000424773
ENOG410ZVEJ	Bacterial extracellular solute-binding protein	Carbohydrate transport and metabolism	2.55624	12-month-old	2.35652e-05	0.000424773
ENOG410ZVF4	cellulose-binding family II protein	Carbohydrate transport and metabolism	2.01805	12-month-old	2.42804e-05	0.000436739
COG1419	Flagellar GTP-binding protein	Cell motility and secretion	2.48626	12-month-old	2.42634e-05	0.000436739
ENOG4111MHG	transcriptional regulator laci family	Transcription	2.48705	12-month-old	2.43687e-05	0.000437866
PF03780	[Asp23 family, cell envelope-related function]		0.600249	12-month-old	2.45952e-05	0.000438154
ENOG410XUC3	Transcriptional regulator	Transcription	0.766495	12-month-old	2.45952e-05	0.000438154
PF13751	[Transposase DDE domain]		0.991138	12-month-old	2.45952e-05	0.000438154
PF09546	[Stage III sporulation protein AE (spore_III_AE)]		1.0806	12-month-old	2.45952e-05	0.000438154
ENOG410YAU0	Helix-turn-helix	Function unknown	2.1071	12-month-old	2.45952e-05	0.000438154
K00533	ferredoxin hydrogenase large subunit [EC:1.12.7.2]	Not Included in Pathway or Brite; Unclassified: metabolism; Enzymes with EC numbers	2.15029	12-month-old	2.45952e-05	0.000438154
K13012	O-antigen biosynthesis protein WbqP	Brite Hierarchies; Protein families: metabolism; Lipopolysaccharide biosynthesis proteins	2.27475	12-month-old	2.45952e-05	0.000438154
ENOG410XV65	flagellar export protein flij	Cell motility	2.45923	12-month-old	2.46163e-05	0.000438154
ENOG41106SB		Function unknown	1.90513	12-month-old	2.46858e-05	0.000438476
ENOG410XT4Y		Function unknown	2.36481	12-month-old	2.46858e-05	0.000438476
ENOG410ZVRD	Xylan 1,4-beta-xylosidase	Carbohydrate transport and metabolism	2.44612	12-month-old	2.47585e-05	0.000439308
ENOG4111VH8		Function unknown	3.52498	12-month-old	2.48097e-05	0.000439758
ENOG410ZK0W		Function unknown	2.50713	12-month-old	2.51182e-05	0.000444765
COG3547	Transposase and inactivated derivatives	DNA replication, recombination and repair	0.721748	12-month-old	2.56697e-05	0.000450317
PF03418	[Germination protease]		0.983805	12-month-old	2.56697e-05	0.000450317
K06131	cardiolipin synthase A/B [EC:2.7.8.-]	Metabolism; Lipid metabolism; Glycerophospholipid metabolism	0.988847	12-month-old	2.56697e-05	0.000450317
COG0530	Ca2+/Na+ antiporter	Inorganic ion transport and metabolism	1.04983	12-month-old	2.56697e-05	0.000450317
K09768	uncharacterized protein	Not Included in Pathway or Brite; Poorly characterized; Function unknown	1.16864	12-month-old	2.56697e-05	0.000450317
COG2246	Predicted membrane protein	Function unknown	1.21166	12-month-old	2.56697e-05	0.000450317
ENOG410XPFY	leucyl aminopeptidase, aminopeptidase T	Function unknown	1.35481	12-month-old	2.56697e-05	0.000450317
ENOG4111JKB		Function unknown	2.82021	12-month-old	2.55081e-05	0.000450317
ENOG410ZJWK		Function unknown	3.10559	12-month-old	2.57503e-05	0.000451266
PF17862	[]		0.629367	12-month-old	2.67888e-05	0.000461395
COG1362	Aspartyl aminopeptidase	Amino acid transport and metabolism	0.739398	12-month-old	2.67888e-05	0.000461395
PF02829	[3H domain]		0.897929	12-month-old	2.67888e-05	0.000461395
K01926	redox-sensing transcriptional repressor	Brite Hierarchies; Protein families: genetic information processing; Transcription factors	0.921918	12-month-old	2.67888e-05	0.000461395
COG0348	Polyferredoxin	Energy production and conversion	1.05738	12-month-old	2.67888e-05	0.000461395
ENOG4111FJJ	Pfam:DUF1393	Function unknown	1.17838	12-month-old	2.67888e-05	0.000461395
K11050	multidrug/hemolysin transport system ATP-binding protein	Environmental Information Processing; Membrane transport; ABC transporters | Brite Hierarchies; Protein families: signaling and cellular processes; Transporters	1.61943	12-month-old	2.67888e-05	0.000461395
ENOG410Z2UP		Function unknown	1.63217	12-month-old	2.67888e-05	0.000461395
k_Bacteria.p_Firmicutes.c_Clostridia.o_Eubacteriales.f_Lachnospiraceae.g_Mediterraneibacter.s_Unclassified.Mediterraneibacter	NA	NA	1.94865	12-month-old	2.67888e-05	0.000461395
ENOG410XS5E	transposase	Replication, recombination and repair	2.10313	12-month-old	2.67888e-05	0.000461395
ENOG4111VIT		Function unknown	2.418	12-month-old	2.67888e-05	0.000461395
ENOG4111HRW	Major Facilitator	Carbohydrate transport and metabolism	2.52076	12-month-old	2.67888e-05	0.000461395
ENOG410YDRB		Function unknown	3.15215	12-month-old	2.66437e-05	0.000461395
k_Bacteria.p_Firmicutes.c_Clostridia.o_Eubacteriales.f_Eubacteriaceae.g_Eubacterium.s_Eubacterium.sp.	NA	NA	3.25898	12-month-old	2.67888e-05	0.000461395
k_Bacteria.p_Firmicutes.c_Clostridia.o_Eubacteriales.f_Lachnospiraceae.g_Sellimonas.s_Sellimonas.intestinalis	NA	NA	3.78658	12-month-old	2.67888e-05	0.000461395
K19954	alcohol dehydrogenase [EC:1.1.1.-]	Not Included in Pathway or Brite; Unclassified: metabolism; Enzymes with EC numbers	2.16935	12-month-old	2.69387e-05	0.000463356
ENOG4111NGP		Function unknown	2.2455	12-month-old	2.6957e-05	0.000463356
ENOG410YQFE		Function unknown	2.56019	12-month-old	2.71879e-05	0.000466383
ENOG411200D	phosphodiesterase	Energy production and conversion	2.91619	12-month-old	2.71741e-05	0.000466383
PF12945	[Flagellar protein YcgR]		2.63438	12-month-old	2.77535e-05	0.000475606
COG2081	Predicted flavoproteins	General function prediction only	0.660804	12-month-old	2.79542e-05	0.000475695
PF00239	[Resolvase, N terminal domain]		0.707894	12-month-old	2.79542e-05	0.000475695
K10542	methyl-galactoside transport system ATP-binding protein [EC:3.6.3.17]	Environmental Information Processing; Membrane transport; ABC transporters | Brite Hierarchies; Protein families: signaling and cellular processes; Transporters	1.02387	12-month-old	2.79542e-05	0.000475695
ENOG4111N5J	Sporulation protein YyaC	Function unknown	1.5184	12-month-old	2.79542e-05	0.000475695
ENOG4111PZR		Function unknown	2.13356	12-month-old	2.79542e-05	0.000475695
K17236	arabinosaccharide transport system permease protein	Environmental Information Processing; Membrane transport; ABC transporters | Brite Hierarchies; Protein families: signaling and cellular processes; Transporters	2.28133	12-month-old	2.79542e-05	0.000475695
ENOG410ZJ6A	Bacterial group 2 Ig-like protein	Function unknown	2.64596	12-month-old	2.79542e-05	0.000475695
ENOG410Y954		Function unknown	2.32964	12-month-old	2.81658e-05	0.000478818
ENOG410YAYF		Function unknown	2.66878	12-month-old	2.84477e-05	0.000483128
ENOG410ZX96		Function unknown	2.5451	12-month-old	2.86598e-05	0.000486245
PF02127	[Aminopeptidase I zinc metalloprotease (M18)]		0.700762	12-month-old	2.91676e-05	0.000489982
PF13509	[S1 domain]		0.727367	12-month-old	2.91676e-05	0.000489982
COG1307	Uncharacterized protein conserved in bacteria	Function unknown	0.8506	12-month-old	2.91676e-05	0.000489982
COG3872	Predicted metal-dependent enzyme	General function prediction only	0.858339	12-month-old	2.91676e-05	0.000489982
K21071	ATP-dependent phosphofructokinase / diphosphate-dependent phosphofructokinase [EC:2.7.1.11 2.7.1.90]	Metabolism; Carbohydrate metabolism; Glycolysis / Gluconeogenesis | Metabolism; Carbohydrate metabolism; Pentose phosphate pathway | Metabolism; Carbohydrate metabolism; Fructose and mannose metabolism | Metabolism; Carbohydrate metabolism; Galactose metabolism | Metabolism; Energy metabolism; Methane metabolism	0.99274	12-month-old	2.91676e-05	0.000489982
ENOG410XSQB	VWA-like domain (DUF2201)	Function unknown	1.31159	12-month-old	2.91676e-05	0.000489982
K10190	lactose/L-arabinose transport system permease protein	Environmental Information Processing; Membrane transport; ABC transporters | Brite Hierarchies; Protein families: signaling and cellular processes; Transporters	2.06138	12-month-old	2.91676e-05	0.000489982
ENOG411221R		Function unknown	2.18745	12-month-old	2.91676e-05	0.000489982
k_Bacteria.p_Firmicutes.c_Clostridia.o_Eubacteriales.f_Lachnospiraceae.g_Coprococcus.s_Coprococcus.comes	NA	NA	2.36696	12-month-old	2.91676e-05	0.000489982
ENOG410XUBJ		Function unknown	2.44531	12-month-old	2.90138e-05	0.000489982
ENOG410YI7C		Function unknown	3.01487	12-month-old	2.9252e-05	0.000490914
ENOG41118QN	Conserved repeat	Function unknown	3.20373	12-month-old	2.92921e-05	0.000491104
k_Bacteria.p_Firmicutes.c_Clostridia.o_Eubacteriales.f_Oscillospiraceae.g_Oscillibacter.s_Oscillibacter.sp.	NA	NA	2.29934	12-month-old	2.9426e-05	0.000491414
ENOG4110MXI		Function unknown	2.48184	12-month-old	2.9426e-05	0.000491414
k_Bacteria.p_Firmicutes.c_Clostridia.o_Eubacteriales.f_Lachnospiraceae.g_Mediterraneibacter.s_Mediterraneibacter.faecis	NA	NA	3.07146	12-month-old	2.9426e-05	0.000491414
ENOG410ZDI4		Function unknown	2.70887	12-month-old	2.96388e-05	0.000494484
ENOG410XUDT		Function unknown	2.38141	12-month-old	2.98429e-05	0.000496915
ENOG4111R32		Function unknown	2.65503	12-month-old	2.98429e-05	0.000496915
ENOG4111UE5	NUDIX domain	Function unknown	1.8344	12-month-old	3.00248e-05	0.000499456
PF00072	[Response regulator receiver domain]		0.234507	12-month-old	3.04311e-05	0.000501803
PF00403	[Heavy-metal-associated domain]		0.55316	12-month-old	3.04311e-05	0.000501803
PF16189	[Creatinase/Prolidase N-terminal domain]		0.835192	12-month-old	3.04311e-05	0.000501803
PF03062	[MBOAT, membrane-bound O-acyltransferase family]		0.906867	12-month-old	3.04311e-05	0.000501803
K07030	uncharacterized protein	Not Included in Pathway or Brite; Poorly characterized; Function unknown	0.942525	12-month-old	3.04311e-05	0.000501803
PF07826	[IMP cyclohydrolase-like protein]		1.00209	12-month-old	3.04311e-05	0.000501803
K03706	transcriptional pleiotropic repressor	Brite Hierarchies; Protein families: genetic information processing; Transcription factors	1.03238	12-month-old	3.04311e-05	0.000501803
ENOG4112AI9		Function unknown	1.99048	12-month-old	3.04311e-05	0.000501803
ENOG410Y44W		Function unknown	2.51755	12-month-old	3.0683e-05	0.000505468
ENOG410XXTX	Pfam:DUF820	Function unknown	2.84649	12-month-old	3.12611e-05	0.000514495
ENOG4111MJI	D metabolism protein	Function unknown	0.964027	12-month-old	3.17464e-05	0.000519581
K18672	diadenylate cyclase [EC:2.7.7.85]	Not Included in Pathway or Brite; Unclassified: metabolism; Enzymes with EC numbers	0.974201	12-month-old	3.17464e-05	0.000519581
ENOG41121RH		Function unknown	1.07148	12-month-old	3.17464e-05	0.000519581
K19421	polysaccharide biosynthesis protein EpsC	Not Included in Pathway or Brite; Unclassified: metabolism; Glycan metabolism	1.24764	12-month-old	3.17464e-05	0.000519581
ENOG410YRV1		Function unknown	2.36288	12-month-old	3.17532e-05	0.000519581
COG1505	Serine proteases of the peptidase family S9A	Amino acid transport and metabolism	2.75893	12-month-old	3.18497e-05	0.00052066
K15894	UDP-N-acetylglucosamine 4,6-dehydratase [EC:4.2.1.115]	Metabolism; Carbohydrate metabolism; Amino sugar and nucleotide sugar metabolism	2.74481	12-month-old	3.19603e-05	0.000521968
PF08808	[RES domain]		2.57672	12-month-old	3.21089e-05	0.000523391
ENOG4111W7E	Transposase (IS4 family protein)	Replication, recombination and repair	2.35295	12-month-old	3.26972e-05	0.00053247
K03977	GTPase	Brite Hierarchies; Protein families: genetic information processing; Ribosome biogenesis	0.264382	12-month-old	3.31156e-05	0.000534178
COG1242	Predicted Fe-S oxidoreductase	General function prediction only	0.58551	12-month-old	3.31156e-05	0.000534178
K03614	Na+-translocating ferredoxin:NAD+ oxidoreductase subunit D [EC:7.2.1.2]	Not Included in Pathway or Brite; Unclassified: metabolism; Enzymes with EC numbers	0.804477	12-month-old	3.31156e-05	0.000534178
K00284	glutamate synthase (ferredoxin) [EC:1.4.7.1]	Metabolism; Carbohydrate metabolism; Glyoxylate and dicarboxylate metabolism | Metabolism; Energy metabolism; Nitrogen metabolism | Brite Hierarchies; Protein families: metabolism; Peptidases	0.92457	12-month-old	3.31156e-05	0.000534178
COG2002	Regulators of stationary/sporulation gene expression	Transcription	0.952692	12-month-old	3.31156e-05	0.000534178
PF13855	[Leucine rich repeat]		1.23759	12-month-old	3.31156e-05	0.000534178
ENOG410YGA3	Plasmid recombination enzyme	Function unknown	2.39773	12-month-old	3.31156e-05	0.000534178
ENOG410XV1P	domain protein	Function unknown	2.41501	12-month-old	3.31156e-05	0.000534178
ENOG410Y6PP		Function unknown	3.08518	12-month-old	3.3008e-05	0.000534178
ENOG411271G		Function unknown	2.69131	12-month-old	3.34263e-05	0.000538679
PF19808	[]		2.42189	12-month-old	3.3536e-05	0.000539427
ENOG410YZK5		Function unknown	2.58721	12-month-old	3.3536e-05	0.000539427
ENOG4111HVH		Function unknown	2.50976	12-month-old	3.37339e-05	0.000542097
K06042	precorrin-8X/cobalt-precorrin-8 methylmutase [EC:5.4.99.61 5.4.99.60]	Metabolism; Metabolism of cofactors and vitamins; Porphyrin and chlorophyll metabolism	0.707198	12-month-old	3.45408e-05	0.000551941
PF09605	[Hypothetical bacterial integral membrane protein (Trep_Strep)]		0.815969	12-month-old	3.45408e-05	0.000551941
K07533	foldase protein PrsA [EC:5.2.1.8]	Brite Hierarchies; Protein families: genetic information processing; Chaperones and folding catalysts	1.15346	12-month-old	3.45408e-05	0.000551941
ENOG4111XY5		Function unknown	1.30823	12-month-old	3.45408e-05	0.000551941
ENOG411250X		Function unknown	1.87303	12-month-old	3.45408e-05	0.000551941
PF18185	[]		2.35646	12-month-old	3.46222e-05	0.000552205
ENOG410XX6B		Function unknown	2.78052	12-month-old	3.46222e-05	0.000552205
ENOG410ZW3S	Mannosyl oligosaccharide glucosidase	Function unknown	2.18112	12-month-old	3.4926e-05	0.000555966
K14127	F420-non-reducing hydrogenase iron-sulfur subunit [EC:1.12.99.- 1.8.98.5 1.8.98.6]	Metabolism; Energy metabolism; Methane metabolism	2.81816	12-month-old	3.4956e-05	0.000555966
ENOG410XP6B	Nucleotidyl transferase of unknown function (DUF1814)	Function unknown	1.76859	12-month-old	3.50233e-05	0.000556517
K02355	elongation factor G	Brite Hierarchies; Protein families: genetic information processing; Translation factors | Brite Hierarchies; Protein families: genetic information processing; Mitochondrial biogenesis	0.221352	12-month-old	3.60242e-05	0.000567131
PF03486	[HI0933-like protein]		0.658233	12-month-old	3.60242e-05	0.000567131
COG1302	Uncharacterized protein conserved in bacteria	Function unknown	0.660826	12-month-old	3.60242e-05	0.000567131
COG1939	Uncharacterized protein conserved in bacteria	Function unknown	0.681198	12-month-old	3.60242e-05	0.000567131
PF04464	[CDP-Glycerol:Poly(glycerophosphate) glycerophosphotransferase ]		1.00383	12-month-old	3.60242e-05	0.000567131
ENOG4111WH3	Abortive infection protein AbiGI	Function unknown	1.11504	12-month-old	3.60242e-05	0.000567131
PF12957	[Domain of unknown function (DUF3846)]		1.29628	12-month-old	3.60242e-05	0.000567131
ENOG41111JX	5-bromo-4-chloroindolyl phosphate hydrolysis protein	Function unknown	1.3242	12-month-old	3.60242e-05	0.000567131
ENOG4111KPU		Function unknown	1.94119	12-month-old	3.60242e-05	0.000567131
ENOG410XPA8		Function unknown	1.96235	12-month-old	3.60242e-05	0.000567131
K02404	flagellar biosynthesis protein FlhF	Brite Hierarchies; Protein families: signaling and cellular processes; Bacterial motility proteins	2.38658	12-month-old	3.60805e-05	0.000567494
ENOG4111YQF		Function unknown	1.70343	12-month-old	3.6552e-05	0.000574378
ENOG410ZRT2		Function unknown	2.4089	12-month-old	3.68792e-05	0.000578987
K03043	DNA-directed RNA polymerase subunit beta [EC:2.7.7.6]	Genetic Information Processing; Transcription; RNA polymerase | Brite Hierarchies; Protein families: genetic information processing; Transcription machinery | Brite Hierarchies; Protein families: genetic information processing; DNA repair and recombination proteins	0.216418	12-month-old	3.75679e-05	0.000582789
PF02386	[Cation transport protein]		0.309969	12-month-old	3.75679e-05	0.000582789
COG0544	FKBP-type peptidyl-prolyl cis-trans isomerase (trigger factor)	Posttranslational modification, protein turnover, chaperones	0.364599	12-month-old	3.75679e-05	0.000582789
COG1827	Predicted small molecule binding protein (contains 3H domain)	General function prediction only	0.896299	12-month-old	3.75679e-05	0.000582789
PF13630	[SdpI/YhfL protein family]		1.08601	12-month-old	3.75679e-05	0.000582789
ENOG410XQPN	D repair protein	Function unknown	1.34136	12-month-old	3.75679e-05	0.000582789
PF13958	[Toxin ToxN, type III toxin-antitoxin system]		1.43783	12-month-old	3.75679e-05	0.000582789
COG4870	Cysteine protease	Posttranslational modification, protein turnover, chaperones	1.94593	12-month-old	3.75679e-05	0.000582789
ENOG411241A	lysm domain	Function unknown	2.00994	12-month-old	3.76004e-05	0.000582789
ENOG4111IZM		Function unknown	2.45565	12-month-old	3.75679e-05	0.000582789
PF16888	[Domain of unknown function (DUF5082)]		2.89088	12-month-old	3.76004e-05	0.000582789
ENOG410XQ2T	type iii restriction	Defense mechanisms	3.20006	12-month-old	3.76004e-05	0.000582789
ENOG410Y422	inner membrane protein DUF1819	Function unknown	2.62296	12-month-old	3.78944e-05	0.000586812
ENOG410ZVME	Glycosyl transferase, family 2	Cell wall/membrane/envelope biogenesis	1.9446	12-month-old	3.81876e-05	0.000589663
ENOG410XQT1		Function unknown	2.32365	12-month-old	3.8217e-05	0.000589663
ENOG410ZVSH	mucin-desulfating sulfatase	Function unknown	2.59385	12-month-old	3.8217e-05	0.000589663
ENOG4111S4G		Function unknown	2.7378	12-month-old	3.8217e-05	0.000589663
PF13581	[Histidine kinase-like ATPase domain]		0.907248	12-month-old	3.91742e-05	0.000601166
ENOG411194K	Sigma-70, region 4	Function unknown	1.36677	12-month-old	3.91742e-05	0.000601166
ENOG4112B23		Function unknown	1.60777	12-month-old	3.91742e-05	0.000601166
PF15617	[C-C_Bond_Lyase of the TIM-Barrel fold]		1.7139	12-month-old	3.91742e-05	0.000601166
ENOG4111KAC	transcriptional regulators	Transcription	1.93932	12-month-old	3.91742e-05	0.000601166
ENOG41125N3	Protein of unknown function (DUF2442)	Function unknown	2.45102	12-month-old	3.97946e-05	0.000610137
ENOG410Y2QG		Function unknown	2.04111	12-month-old	3.98395e-05	0.000610191
COG0621	2-methylthioadenine synthetase	Translation, ribosomal structure and biogenesis	0.222849	12-month-old	4.08456e-05	0.000619559
K02837	peptide chain release factor 3	Brite Hierarchies; Protein families: genetic information processing; Translation factors	0.60628	12-month-old	4.08456e-05	0.000619559
PF00768	[D-alanyl-D-alanine carboxypeptidase]		0.714706	12-month-old	4.08456e-05	0.000619559
PF14501	[GHKL domain]		0.801345	12-month-old	4.08456e-05	0.000619559
PF03389	[MobA/MobL family]		1.06046	12-month-old	4.08456e-05	0.000619559
PF03419	[Sporulation factor SpoIIGA ]		1.08999	12-month-old	4.08456e-05	0.000619559
ENOG4112444		Function unknown	1.1801	12-month-old	4.08456e-05	0.000619559
K02588	nitrogenase iron protein NifH	Metabolism; Energy metabolism; Nitrogen metabolism | Metabolism; Xenobiotics biodegradation and metabolism; Chloroalkane and chloroalkene degradation	1.54365	12-month-old	4.08456e-05	0.000619559
k_Bacteria.p_Firmicutes.c_Clostridia.o_Eubacteriales.f_Oscillospiraceae.g_Oscillibacter.s_Unclassified.Oscillibacter	NA	NA	2.09977	12-month-old	4.08456e-05	0.000619559
ENOG4112522	Flagellar protein FliS	Function unknown	2.58593	12-month-old	4.05335e-05	0.000619559
ENOG410ZVPY	extracellular solute-binding protein	Carbohydrate transport and metabolism	2.68285	12-month-old	4.12104e-05	0.000624536
k_Bacteria.p_Bacteroidetes.c_Bacteroidia.o_Bacteroidales.f_Bacteroidaceae.g_Bacteroides.s_Bacteroides.ovatus	NA	NA	2.60583	12-month-old	4.16222e-05	0.000630215
PF00919	[Uncharacterized protein family UPF0004]		0.23499	12-month-old	4.25846e-05	0.000635189
PF17768	[]		0.521171	12-month-old	4.25846e-05	0.000635189
PF05991	[YacP-like NYN domain]		0.764371	12-month-old	4.25846e-05	0.000635189
PF07456	[Heptaprenyl diphosphate synthase component I]		0.947382	12-month-old	4.25846e-05	0.000635189
PF07009	[NusG domain II]		0.980435	12-month-old	4.25846e-05	0.000635189
PF09551	[Stage II sporulation protein R (spore_II_R)]		1.00916	12-month-old	4.25846e-05	0.000635189
PF10646	[Sporulation and spore germination]		1.01765	12-month-old	4.25846e-05	0.000635189
PF14574	[Domain of unknown function (DUF4445)]		1.2763	12-month-old	4.25846e-05	0.000635189
COG3437	Response regulator containing a CheY-like receiver domain and an HD-GYP domain	Signal transduction mechanisms|Transcription	1.39402	12-month-old	4.25846e-05	0.000635189
PF16868	[NMT1-like family]		1.61667	12-month-old	4.25846e-05	0.000635189
K12251	N-carbamoylputrescine amidase [EC:3.5.1.53]	Metabolism; Amino acid metabolism; Arginine and proline metabolism	2.13566	12-month-old	4.25846e-05	0.000635189
k_Bacteria.p_Firmicutes.c_Firmicutes.bacterium..no.class.in.NCBI..o_Firmicutes.bacterium..no.order.in.NCBI..f_Firmicutes.bacterium..no.family.in.NCBI..g_Firmicutes.bacterium..no.genus.in.NCBI..s_Firmicutes.bacterium	NA	NA	2.28654	12-month-old	4.25846e-05	0.000635189
ENOG4111FPU		Function unknown	2.44292	12-month-old	4.20728e-05	0.000635189
ENOG410XWEM		Function unknown	2.5501	12-month-old	4.25846e-05	0.000635189
ENOG410Y33J	Sigma-70, region 4	Function unknown	2.66695	12-month-old	4.25846e-05	0.000635189
ENOG410Y2DY	Protein of unknown function (DUF3169)	Function unknown	2.32746	12-month-old	4.30625e-05	0.000641756
k_Bacteria.p_Firmicutes.c_Clostridia.o_Eubacteriales.f_Oscillospiraceae.g_Agathobaculum.s_Agathobaculum.sp.	NA	NA	2.84669	12-month-old	4.31365e-05	0.000642297
ENOG4111JDN		Function unknown	2.75712	12-month-old	4.3204e-05	0.00064274
ENOG4111NK7		Function unknown	1.84268	12-month-old	4.34475e-05	0.000645798
ENOG410YWDA		Function unknown	1.8326	12-month-old	4.39101e-05	0.000647589
ENOG4111K5D		Function unknown	2.04913	12-month-old	4.38697e-05	0.000647589
COG1857	Uncharacterized protein predicted to be involved in DNA repair	DNA replication, recombination and repair	2.21236	12-month-old	4.38704e-05	0.000647589
ENOG410YIY1		Function unknown	2.29622	12-month-old	4.39101e-05	0.000647589
COG3882	Predicted enzyme involved in methoxymalonyl-ACP biosynthesis	Secondary metabolites biosynthesis, transport and catabolism	2.47553	12-month-old	4.38697e-05	0.000647589
ENOG4111XMM		Function unknown	2.69739	12-month-old	4.37748e-05	0.000647589
ENOG410ZJPZ	NUDIX domain	Nucleotide transport and metabolism	2.75127	12-month-old	4.38747e-05	0.000647589
ENOG4111F8X		Function unknown	3.24751	12-month-old	4.39101e-05	0.000647589
PF05698	[Bacterial trigger factor protein (TF) C-terminus]		0.539141	12-month-old	4.43936e-05	0.000648542
ENOG410XNXE	Initiates the rapid degradation of small, acid-soluble proteins during spore germination (By similarity)	Posttranslational modification, protein turnover, chaperones	0.980747	12-month-old	4.43936e-05	0.000648542
ENOG4111PGF	stage ii sporulation protein r	Function unknown	1.07242	12-month-old	4.43936e-05	0.000648542
K06398	stage IV sporulation protein A	Not Included in Pathway or Brite; Unclassified: signaling and cellular processes; Cell growth	1.33276	12-month-old	4.43936e-05	0.000648542
COG1348	Nitrogenase subunit NifH (ATPase)	Inorganic ion transport and metabolism	1.46881	12-month-old	4.43936e-05	0.000648542
PF11449	[Putative, 10TM heavy-metal exporter]		1.55663	12-month-old	4.43936e-05	0.000648542
ENOG410YBQA	Protein of unknown function (DUF1273)	Function unknown	1.61091	12-month-old	4.43936e-05	0.000648542
PF13308	[YARHG domain]		1.71684	12-month-old	4.43936e-05	0.000648542
ENOG41123QK		Function unknown	1.87975	12-month-old	4.43936e-05	0.000648542
ENOG41126GD		Function unknown	2.28612	12-month-old	4.51455e-05	0.000658431
ENOG4111QEZ		Function unknown	2.38738	12-month-old	4.51478e-05	0.000658431
PF16658	[Class II release factor RF3, C-terminal domain]		0.538552	12-month-old	4.62753e-05	0.000662956
COG1624	Uncharacterized conserved protein	Function unknown	0.619749	12-month-old	4.62753e-05	0.000662956
PF02457	[DisA bacterial checkpoint controller nucleotide-binding]		0.631163	12-month-old	4.62753e-05	0.000662956
K06959	protein Tex	Not Included in Pathway or Brite; Unclassified: genetic information processing; Transcription	0.633692	12-month-old	4.62753e-05	0.000662956
COG2984	ABC-type uncharacterized transport system, periplasmic component	General function prediction only	0.686829	12-month-old	4.62753e-05	0.000662956
COG1866	Phosphoenolpyruvate carboxykinase (ATP)	Energy production and conversion	0.844449	12-month-old	4.62753e-05	0.000662956
K06405	stage V sporulation protein AC	Not Included in Pathway or Brite; Unclassified: signaling and cellular processes; Cell growth	1.09316	12-month-old	4.62753e-05	0.000662956
ENOG4111NAR	ENOG4111NAR (name not available)	ENOG4111NAR (path not available)	1.12084	12-month-old	4.62753e-05	0.000662956
PF19909	[]		1.19702	12-month-old	4.62753e-05	0.000662956
K07576	metallo-beta-lactamase family protein	Not Included in Pathway or Brite; Unclassified: genetic information processing; Translation	1.22275	12-month-old	4.62753e-05	0.000662956
ENOG410XQA5	Exonuclease	Replication, recombination and repair	1.27619	12-month-old	4.62753e-05	0.000662956
K09777	uncharacterized protein	Not Included in Pathway or Brite; Poorly characterized; Function unknown	1.32758	12-month-old	4.62753e-05	0.000662956
PF14478	[Domain of unknown function (DUF4430)]		1.32945	12-month-old	4.62753e-05	0.000662956
K10041	aspartate/glutamate/glutamine transport system ATP-binding protein [EC:7.4.2.1]	Environmental Information Processing; Membrane transport; ABC transporters | Brite Hierarchies; Protein families: signaling and cellular processes; Transporters	1.38032	12-month-old	4.62753e-05	0.000662956
PF03845	[Spore germination protein]		1.93053	12-month-old	4.62753e-05	0.000662956
ENOG4111RVU	PHP domain protein	Function unknown	2.12214	12-month-old	4.62753e-05	0.000662956
ENOG410ZDA4	Zinc carboxypeptidase	Function unknown	2.27068	12-month-old	4.57788e-05	0.000662956
K19075	CRISPR-associated protein Cst2	Brite Hierarchies; Protein families: signaling and cellular processes; Prokaryotic defense system	2.77439	12-month-old	4.59819e-05	0.000662956
ENOG411239B		Function unknown	2.82107	12-month-old	4.56251e-05	0.000662956
k_Bacteria.p_Firmicutes.c_Clostridia.o_Eubacteriales.f_Lachnospiraceae.g_Fusicatenibacter.s_Fusicatenibacter.sp.	NA	NA	2.35638	12-month-old	4.6505e-05	0.000665685
ENOG410XY68		Function unknown	2.38168	12-month-old	4.72213e-05	0.000674938
ENOG410YJW3		Function unknown	2.83997	12-month-old	4.72306e-05	0.000674938
ENOG41114JZ		Function unknown	2.78351	12-month-old	4.73282e-05	0.0006752
ENOG410XY17	Flagellar hook-length control protein FliK	Function unknown	2.87313	12-month-old	4.74424e-05	0.000675697
ENOG410Y037		Function unknown	3.11632	12-month-old	4.74424e-05	0.000675697
ENOG41120VS	Plasmid stabilization system	Function unknown	2.93368	12-month-old	4.76096e-05	0.000676946
K09770	uncharacterized protein	Not Included in Pathway or Brite; Poorly characterized; Function unknown	3.07041	12-month-old	4.76096e-05	0.000676946
K01955	carbamoyl-phosphate synthase large subunit [EC:6.3.5.5]	Metabolism; Nucleotide metabolism; Pyrimidine metabolism | Metabolism; Amino acid metabolism; Alanine, aspartate and glutamate metabolism	0.265052	12-month-old	4.82326e-05	0.000679003
COG0205	6-phosphofructokinase	Carbohydrate transport and metabolism	0.582242	12-month-old	4.82326e-05	0.000679003
PF05636	[HIGH Nucleotidyl Transferase]		0.685653	12-month-old	4.82326e-05	0.000679003
PF01206	[Sulfurtransferase TusA]		0.707447	12-month-old	4.82326e-05	0.000679003
PF05272	[Virulence-associated protein E]		0.94305	12-month-old	4.82326e-05	0.000679003
ENOG410ZP7K	D repair protein RadA domain	Function unknown	1.06621	12-month-old	4.82326e-05	0.000679003
ENOG41122NK	Promotes R polymerase assembly. Latches the N- and C- terminal regions of the beta' subunit thereby facilitating its interaction with the beta and alpha subunits (By similarity)	Transcription	1.1312	12-month-old	4.82326e-05	0.000679003
PF08388	[Group II intron, maturase-specific domain]		1.13329	12-month-old	4.82326e-05	0.000679003
k_Bacteria.p_Firmicutes.c_Clostridia.o_Eubacteriales.f_Peptostreptococcaceae.g_Unclassified.Peptostreptococcaceae.s_Unclassified.Peptostreptococcaceae	NA	NA	1.68299	12-month-old	4.82326e-05	0.000679003
ENOG410XNYS	extracellular solute-binding protein, family 1	Carbohydrate transport and metabolism	2.60698	12-month-old	4.83385e-05	0.000679932
COG3505	Type IV secretory pathway, VirD4 components	('{} (path not available)', 'COG3505')	0.569712	12-month-old	5.02681e-05	0.000700709
K01493	dCMP deaminase [EC:3.5.4.12]	Metabolism; Nucleotide metabolism; Pyrimidine metabolism | Brite Hierarchies; Protein families: signaling and cellular processes; Secretion system	0.647895	12-month-old	5.02681e-05	0.000700709
K11072	spermidine/putrescine transport system ATP-binding protein [EC:3.6.3.31]	Environmental Information Processing; Membrane transport; ABC transporters | Brite Hierarchies; Protein families: signaling and cellular processes; Transporters	0.726757	12-month-old	5.02681e-05	0.000700709
COG2954	Uncharacterized protein conserved in bacteria	Function unknown	0.993523	12-month-old	5.02681e-05	0.000700709
PF19642	[]		1.11744	12-month-old	5.02681e-05	0.000700709
ENOG4111UC1	protein conserved in bacteria (DUF2325)	Function unknown	1.16434	12-month-old	5.02681e-05	0.000700709
ENOG4111JRE		Function unknown	1.31385	12-month-old	5.02681e-05	0.000700709
K11104	melibiose permease	Brite Hierarchies; Protein families: signaling and cellular processes; Transporters	1.35566	12-month-old	5.02681e-05	0.000700709
ENOG4110XIN		Function unknown	2.26066	12-month-old	5.04972e-05	0.000703328
PF17200	[Single Cache domain 2]		2.5818	12-month-old	5.09673e-05	0.000709295
k_Bacteria.p_Firmicutes.c_Clostridia.o_Eubacteriales.f_Clostridiales.Family.XIII..Incertae.Sedis.g_Unclassified.Clostridiales.Family.XIII..Incertae.Sedis.s_Unclassified.Clostridiales.Family.XIII..Incertae.Sedis	NA	NA	1.77071	12-month-old	5.16103e-05	0.000717657
K00266	glutamate synthase (NADPH) small chain [EC:1.4.1.13]	Metabolism; Energy metabolism; Nitrogen metabolism | Metabolism; Amino acid metabolism; Alanine, aspartate and glutamate metabolism	0.273023	12-month-old	5.23849e-05	0.000723115
COG1179	Dinucleotide-utilizing enzymes involved in molybdopterin and thiamine biosynthesis family 1	Coenzyme metabolism	0.552977	12-month-old	5.23849e-05	0.000723115
K06407	stage V sporulation protein AE	Not Included in Pathway or Brite; Unclassified: signaling and cellular processes; Cell growth	0.932777	12-month-old	5.23849e-05	0.000723115
PF13421	[SPFH domain-Band 7 family]		1.15994	12-month-old	5.23849e-05	0.000723115
COG2851	H+/citrate symporter	Energy production and conversion	1.30144	12-month-old	5.23849e-05	0.000723115
PF14524	[Wzt C-terminal domain]		1.36282	12-month-old	5.23849e-05	0.000723115
ENOG4111K4P		Function unknown	1.62246	12-month-old	5.23849e-05	0.000723115
ENOG4111THK	Sigma-70 region 2	Function unknown	2.23826	12-month-old	5.23849e-05	0.000723115
ENOG410YIHX		Function unknown	2.35836	12-month-old	5.20542e-05	0.000723115
ENOG4111SPS	CAAX amino terminal protease family	Function unknown	2.228	12-month-old	5.29095e-05	0.000729175
PF04740	[LXG domain of WXG superfamily]		2.88764	12-month-old	5.29095e-05	0.000729175
ENOG410XTM1		Function unknown	2.58525	12-month-old	5.30136e-05	0.000730019
ENOG411240F	Protein of unknown function (DUF2752)	Function unknown	1.77874	12-month-old	5.37708e-05	0.00073628
ENOG410XT0N	Atp-binding protein	Function unknown	2.39099	12-month-old	5.36544e-05	0.00073628
ENOG410XRV8	transporter gate domain protein	Function unknown	2.44417	12-month-old	5.37708e-05	0.00073628
PF08269	[Cache domain]		2.51374	12-month-old	5.36632e-05	0.00073628
ENOG41100QY	Peptidase family S51	Amino acid transport and metabolism	2.93648	12-month-old	5.37708e-05	0.00073628
ENOG410Y93R		Function unknown	3.06136	12-month-old	5.37521e-05	0.00073628
K09515	DnaJ homolog subfamily B member 9	Brite Hierarchies; Protein families: genetic information processing; Chaperones and folding catalysts	2.10138	12-month-old	5.38791e-05	0.00073717
ENOG410Z9WF		Function unknown	1.92222	12-month-old	5.40333e-05	0.000738687
K07015	uncharacterized protein	Not Included in Pathway or Brite; Poorly characterized; Function unknown	0.850971	12-month-old	5.45859e-05	0.00074148
COG4646	DNA methylase	DNA replication, recombination and repair|Transcription	0.986498	12-month-old	5.45859e-05	0.00074148
ENOG4111UQ8		Function unknown	1.14504	12-month-old	5.45859e-05	0.00074148
K03660	N-glycosylase/DNA lyase [EC:3.2.2.- 4.2.99.18]	Genetic Information Processing; Replication and repair; Base excision repair | Brite Hierarchies; Protein families: genetic information processing; DNA repair and recombination proteins	1.63772	12-month-old	5.45859e-05	0.00074148
ENOG410Y1HH		Function unknown	1.7166	12-month-old	5.45859e-05	0.00074148
ENOG4111PFT		Function unknown	2.50141	12-month-old	5.58332e-05	0.000757216
ENOG4110WKJ		Function unknown	2.80417	12-month-old	5.58332e-05	0.000757216
K18197	rhamnogalacturonan endolyase [EC:4.2.2.23]	Not Included in Pathway or Brite; Unclassified: metabolism; Enzymes with EC numbers	2.99105	12-month-old	5.6097e-05	0.000760188
K01870	isoleucyl-tRNA synthetase [EC:6.1.1.5]	Genetic Information Processing; Translation; Aminoacyl-tRNA biosynthesis | Brite Hierarchies; Protein families: metabolism; Amino acid related enzymes | Brite Hierarchies; Protein families: genetic information processing; Transfer RNA biogenesis	0.245163	12-month-old	5.68744e-05	0.000763434
PF09180	[Prolyl-tRNA synthetase, C-terminal]		0.817262	12-month-old	5.68744e-05	0.000763434
ENOG410ZR5A	FliB family	Function unknown	1.13055	12-month-old	5.68744e-05	0.000763434
PF20069	[]		1.21845	12-month-old	5.68744e-05	0.000763434
ENOG4111GBT	Cytidylate kinase	Function unknown	1.35866	12-month-old	5.68744e-05	0.000763434
ENOG410XWID		Function unknown	1.6905	12-month-old	5.68744e-05	0.000763434
ENOG41128C9		Function unknown	1.78297	12-month-old	5.68744e-05	0.000763434
ENOG410ZXAN	FlgN protein	Function unknown	2.1136	12-month-old	5.64714e-05	0.000763434
ENOG410ZVRR	Peptidase family M28	Function unknown	2.18016	12-month-old	5.68744e-05	0.000763434
k_Bacteria.p_Firmicutes.c_Clostridia.o_Eubacteriales.f_Lachnospiraceae.g_Lachnotalea.s_Lachnotalea.sp.	NA	NA	2.36137	12-month-old	5.66904e-05	0.000763434
K09469	2-aminoethylphosphonate-pyruvate transaminase	Brite Hierarchies; Protein families: metabolism; Amino acid related enzymes	2.44584	12-month-old	5.66904e-05	0.000763434
ENOG410Y3MI	hydrolase family 38	Carbohydrate transport and metabolism	2.98022	12-month-old	5.8104e-05	0.000778713
COG1728	Uncharacterized protein conserved in bacteria	Function unknown	3.02663	12-month-old	5.8104e-05	0.000778713
K11071	spermidine/putrescine transport system permease protein	Environmental Information Processing; Membrane transport; ABC transporters | Brite Hierarchies; Protein families: signaling and cellular processes; Transporters	0.685494	12-month-old	5.92535e-05	0.000785944
COG0301	Thiamine biosynthesis ATP pyrophosphatase	Coenzyme metabolism	0.687275	12-month-old	5.92535e-05	0.000785944
ENOG410XP28	Cytidylate kinase	Function unknown	0.845647	12-month-old	5.92535e-05	0.000785944
PF06245	[Protein of unknown function (DUF1015)]		1.23411	12-month-old	5.92535e-05	0.000785944
ENOG411225D		Function unknown	1.58249	12-month-old	5.92535e-05	0.000785944
PF13539	[D-alanyl-D-alanine carboxypeptidase]		1.66389	12-month-old	5.92535e-05	0.000785944
K00170	pyruvate ferredoxin oxidoreductase beta subunit [EC:1.2.7.1]	Metabolism; Carbohydrate metabolism; Glycolysis / Gluconeogenesis | Metabolism; Carbohydrate metabolism; Citrate cycle (TCA cycle) | Metabolism; Carbohydrate metabolism; Pyruvate metabolism | Metabolism; Carbohydrate metabolism; Propanoate metabolism | Metabolism; Carbohydrate metabolism; Butanoate metabolism | Metabolism; Energy metabolism; Carbon fixation pathways in prokaryotes | Metabolism; E…	1.98263	12-month-old	5.92535e-05	0.000785944
K17234	arabinosaccharide transport system substrate-binding protein	Environmental Information Processing; Membrane transport; ABC transporters | Brite Hierarchies; Protein families: signaling and cellular processes; Transporters	2.39016	12-month-old	5.92535e-05	0.000785944
ENOG4112242	Flagellar protein	Function unknown	2.59103	12-month-old	5.87737e-05	0.000785944
k_Bacteria.p_Firmicutes.c_Bacilli.o_Bacillales.f_Bacillaceae.g_Bacillus.s_Unclassified.Bacillus	NA	NA	3.11281	12-month-old	5.9212e-05	0.000785944
PF00415	[Regulator of chromosome condensation (RCC1) repeat]		3.14669	12-month-old	5.9212e-05	0.000785944
ENOG410XRY5	RES domain protein	Function unknown	2.62857	12-month-old	5.97804e-05	0.000790605
ENOG4111ISZ		Function unknown	3.41639	12-month-old	5.97804e-05	0.000790605
K02992	small subunit ribosomal protein S7	Genetic Information Processing; Translation; Ribosome | Brite Hierarchies; Protein families: genetic information processing; Ribosome	0.273188	12-month-old	6.17267e-05	0.000800802
PF04542	[Sigma-70 region 2 ]		0.346815	12-month-old	6.17267e-05	0.000800802
K01740	O-acetylhomoserine (thiol)-lyase [EC:2.5.1.49]	Metabolism; Amino acid metabolism; Cysteine and methionine metabolism	0.369369	12-month-old	6.17267e-05	0.000800802
PF00306	[ATP synthase alpha/beta chain, C terminal domain]		0.447629	12-month-old	6.17267e-05	0.000800802
PF01713	[Smr domain]		0.605857	12-month-old	6.17267e-05	0.000800802
PF02371	[Transposase IS116/IS110/IS902 family]		0.651228	12-month-old	6.17267e-05	0.000800802
K15583	oligopeptide transport system ATP-binding protein	Environmental Information Processing; Membrane transport; ABC transporters | Cellular Processes; Cellular community - prokaryotes; Quorum sensing | Human Diseases; Drug resistance: Antimicrobial; beta-Lactam resistance | Brite Hierarchies; Protein families: signaling and cellular processes; Transporters	0.747731	12-month-old	6.17267e-05	0.000800802
PF12728	[Helix-turn-helix domain]		0.87381	12-month-old	6.17267e-05	0.000800802
K15460	tRNA1Val (adenine37-N6)-methyltransferase [EC:2.1.1.223]	Brite Hierarchies; Protein families: genetic information processing; Transfer RNA biogenesis	0.892961	12-month-old	6.17267e-05	0.000800802
ENOG410XP5S		Function unknown	0.90738	12-month-old	6.17267e-05	0.000800802
COG1625	Fe-S oxidoreductase, related to NifB/MoaA family	Energy production and conversion	0.916017	12-month-old	6.17267e-05	0.000800802
ENOG410XPZX	extracellular solute-binding protein, family 1	Carbohydrate transport and metabolism	1.27371	12-month-old	6.17267e-05	0.000800802
PF07179	[SseB protein N-terminal domain]		1.71882	12-month-old	6.17267e-05	0.000800802
K20344	ATP-binding cassette, subfamily C, bacteriocin exporter	Environmental Information Processing; Membrane transport; ABC transporters | Cellular Processes; Cellular community - prokaryotes; Quorum sensing | Brite Hierarchies; Protein families: signaling and cellular processes; Transporters	1.73791	12-month-old	6.17267e-05	0.000800802
K18014	3-aminobutyryl-CoA ammonia-lyase [EC:4.3.1.14]	Metabolism; Amino acid metabolism; Lysine degradation	1.86921	12-month-old	6.17267e-05	0.000800802
ENOG410Y9TS		Function unknown	1.90366	12-month-old	6.17267e-05	0.000800802
COG4887	Uncharacterized metal-binding protein conserved in archaea	General function prediction only	1.91421	12-month-old	6.17267e-05	0.000800802
ENOG410XUYD		Function unknown	2.05064	12-month-old	6.10385e-05	0.000800802
PF07786	[Protein of unknown function (DUF1624)]		2.33521	12-month-old	6.17267e-05	0.000800802
K11529	glycerate 2-kinase [EC:2.7.1.165]	Metabolism; Carbohydrate metabolism; Pentose phosphate pathway | Metabolism; Carbohydrate metabolism; Glyoxylate and dicarboxylate metabolism | Metabolism; Energy metabolism; Methane metabolism | Metabolism; Lipid metabolism; Glycerolipid metabolism | Metabolism; Amino acid metabolism; Glycine, serine and threonine metabolism	2.36737	12-month-old	6.17267e-05	0.000800802
ENOG41122GJ	Anti-sigma-28 factor, FlgM	Function unknown	2.48993	12-month-old	6.13666e-05	0.000800802
ENOG410YJED		Function unknown	2.36151	12-month-old	6.25848e-05	0.000811317
ENOG410Y9MC		Function unknown	2.21659	12-month-old	6.30294e-05	0.000816459
ENOG4111MX3		Function unknown	2.49983	12-month-old	6.34587e-05	0.000821394
K06603	flagellar protein FlaG	Brite Hierarchies; Protein families: signaling and cellular processes; Bacterial motility proteins	2.68889	12-month-old	6.36949e-05	0.000821954
K13038	phosphopantothenoylcysteine decarboxylase / phosphopantothenate---cysteine ligase [EC:4.1.1.36 6.3.2.5]	Metabolism; Metabolism of cofactors and vitamins; Pantothenate and CoA biosynthesis	0.376379	12-month-old	6.42975e-05	0.000823491
PF03116	[NQR2, RnfD, RnfE family]		0.71571	12-month-old	6.42975e-05	0.000823491
K01804	L-arabinose isomerase [EC:5.3.1.4]	Metabolism; Carbohydrate metabolism; Pentose and glucuronate interconversions	0.85129	12-month-old	6.42975e-05	0.000823491
PF05103	[DivIVA protein]		0.958373	12-month-old	6.42975e-05	0.000823491
PF12997	[Domain of unknown function, E. rectale Gene description (DUF3881)]		1.06323	12-month-old	6.42975e-05	0.000823491
PF17651	[]		1.20143	12-month-old	6.42975e-05	0.000823491
COG1055	Na+/H+ antiporter NhaD and related arsenite permeases	Inorganic ion transport and metabolism	1.29918	12-month-old	6.42975e-05	0.000823491
ENOG4112A2V	periplasmic solute-binding protein	Function unknown	1.88138	12-month-old	6.42975e-05	0.000823491
ENOG410XR6Q	Cytidylyltransferase	Function unknown	2.06972	12-month-old	6.42975e-05	0.000823491
ENOG41128KW		Function unknown	2.26035	12-month-old	6.47149e-05	0.000828215
ENOG4111ZFQ		Function unknown	2.36647	12-month-old	6.63901e-05	0.000848379
PF12672	[Protein of unknown function (DUF3793)]		0.731968	12-month-old	6.69693e-05	0.000848776
K03581	exodeoxyribonuclease V alpha subunit [EC:3.1.11.5]	Genetic Information Processing; Replication and repair; Homologous recombination | Brite Hierarchies; Protein families: genetic information processing; DNA repair and recombination proteins	0.763333	12-month-old	6.69693e-05	0.000848776
ENOG4111J3F		Function unknown	1.16713	12-month-old	6.69693e-05	0.000848776
ENOG4111J2V	Transposase	Replication, recombination and repair	1.2676	12-month-old	6.69693e-05	0.000848776
COG5652	Predicted integral membrane protein	Function unknown	1.42937	12-month-old	6.69693e-05	0.000848776
ENOG410XUYW	Helix-turn-helix	Function unknown	1.66396	12-month-old	6.69693e-05	0.000848776
ENOG410YARE		Function unknown	2.61076	12-month-old	6.65973e-05	0.000848776
PF06941	[5' nucleotidase, deoxy (Pyrimidine), cytosolic type C protein (NT5C)]		2.62211	12-month-old	6.66997e-05	0.000848776
k_Bacteria.p_Firmicutes.c_Clostridia.o_Eubacteriales.f_Peptostreptococcaceae.g_Terrisporobacter.s_Terrisporobacter.glycolicus	NA	NA	3.33346	12-month-old	6.66997e-05	0.000848776
ENOG4111WFU		Function unknown	2.15887	12-month-old	6.73822e-05	0.000852108
ENOG410YN8Z		Function unknown	2.30099	12-month-old	6.73822e-05	0.000852108
ENOG410XT4P		Function unknown	2.46137	12-month-old	6.73748e-05	0.000852108
ENOG4111FNX	sugar transferase	Function unknown	1.83085	12-month-old	6.76207e-05	0.000853856
ENOG410YPIJ		Function unknown	2.34111	12-month-old	6.7615e-05	0.000853856
ENOG410Y6N4		Function unknown	2.4578	12-month-old	6.8114e-05	0.000859348
ENOG410XQGH	Methyl-accepting chemotaxis	Function unknown	2.64087	12-month-old	6.81566e-05	0.000859348
ENOG410Y0X2		Function unknown	2.32154	12-month-old	6.82737e-05	0.000860188
ENOG4111FI4	domain protein	Function unknown	2.22583	12-month-old	6.92297e-05	0.000871588
PF00488	[MutS domain V]		0.543919	12-month-old	6.97459e-05	0.000873568
COG2996	Uncharacterized protein conserved in bacteria	Function unknown	0.703473	12-month-old	6.97459e-05	0.000873568
K05936	precorrin-4/cobalt-precorrin-4 C11-methyltransferase [EC:2.1.1.133 2.1.1.271]	Metabolism; Metabolism of cofactors and vitamins; Porphyrin and chlorophyll metabolism	0.810328	12-month-old	6.97459e-05	0.000873568
ENOG410XRFP	domain protein	Function unknown	1.21507	12-month-old	6.97459e-05	0.000873568
COG4666	TRAP-type uncharacterized transport system, fused permease components	General function prediction only	2.13371	12-month-old	6.97459e-05	0.000873568
ENOG410Y96R		Function unknown	2.85125	12-month-old	6.97459e-05	0.000873568
COG1161	Predicted GTPases	General function prediction only	0.618232	12-month-old	7.26313e-05	0.000898476
COG1502	Phosphatidylserine/phosphatidylglycerophosphate/cardiolipin synthases and related enzymes	Lipid metabolism	0.65175	12-month-old	7.26313e-05	0.000898476
COG3968	Uncharacterized protein related to glutamine synthetase	General function prediction only	0.854744	12-month-old	7.26313e-05	0.000898476
PF01699	[Sodium/calcium exchanger protein]		0.977858	12-month-old	7.26313e-05	0.000898476
K06406	stage V sporulation protein AD	Not Included in Pathway or Brite; Unclassified: signaling and cellular processes; Cell growth	1.00236	12-month-old	7.26313e-05	0.000898476
ENOG4111WBG	stage III sporulation protein AH	Function unknown	1.01975	12-month-old	7.26313e-05	0.000898476
k_Bacteria.p_Firmicutes.c_Clostridia.o_Eubacteriales.f_Unclassified.Eubacteriales.g_Unclassified.Eubacteriales.s_Unclassified.Eubacteriales	NA	NA	1.03793	12-month-old	7.26313e-05	0.000898476
ENOG4111UEU		Function unknown	1.06964	12-month-old	7.26313e-05	0.000898476
ENOG4111NCU		Function unknown	1.37786	12-month-old	7.26313e-05	0.000898476
PF16369	[C-terminal of Glycosyl hydrolases family 43]		2.11458	12-month-old	7.26313e-05	0.000898476
ENOG4111KC4	D-directed R polymerase specialized sigma subunit, sigma24 homolog	Function unknown	2.27528	12-month-old	7.26313e-05	0.000898476
ENOG41120BI		Function unknown	1.87999	12-month-old	7.28985e-05	0.000901127
ENOG410XSFE		Function unknown	2.49907	12-month-old	7.2969e-05	0.000901344
ENOG4111XZR	Gcn5-related n-acetyltransferase	Function unknown	2.18895	12-month-old	7.31162e-05	0.000902509
K06969	23S rRNA (cytosine1962-C5)-methyltransferase [EC:2.1.1.191]	Brite Hierarchies; Protein families: genetic information processing; Ribosome biogenesis	0.750393	12-month-old	7.56292e-05	0.000924816
K20117	PTS system, glucose-specific IIB component [EC:2.7.1.199]	Metabolism; Carbohydrate metabolism; Glycolysis / Gluconeogenesis | Metabolism; Carbohydrate metabolism; Amino sugar and nucleotide sugar metabolism | Environmental Information Processing; Membrane transport; Phosphotransferase system (PTS) | Brite Hierarchies; Protein families: signaling and cellular processes; Transporters	0.909154	12-month-old	7.56292e-05	0.000924816
K20118	PTS system, glucose-specific IIC component	Metabolism; Carbohydrate metabolism; Glycolysis / Gluconeogenesis | Metabolism; Carbohydrate metabolism; Amino sugar and nucleotide sugar metabolism | Environmental Information Processing; Membrane transport; Phosphotransferase system (PTS) | Brite Hierarchies; Protein families: signaling and cellular processes; Transporters	0.909154	12-month-old	7.56292e-05	0.000924816
COG1342	Predicted DNA-binding proteins	General function prediction only	1.09771	12-month-old	7.56292e-05	0.000924816
COG3191	L-aminopeptidase/D-esterase	Secondary metabolites biosynthesis, transport and catabolism|Amino acid transport and metabolism	1.1414	12-month-old	7.56292e-05	0.000924816
ENOG4111G3C	Membrane	Function unknown	1.29708	12-month-old	7.56292e-05	0.000924816
K06385	stage II sporulation protein P	Not Included in Pathway or Brite; Unclassified: signaling and cellular processes; Cell growth	1.52488	12-month-old	7.56292e-05	0.000924816
ENOG4111KWQ	Transcriptional regulator, LuxR family	Transcription	2.45318	12-month-old	7.5226e-05	0.000924816
K05338	holin-like protein	Environmental Information Processing; Signal transduction; Two-component system | Brite Hierarchies; Protein families: signaling and cellular processes; Transporters	2.418	12-month-old	7.65904e-05	0.000935898
ENOG410ZS6C	crispr-associated protein cas5	Replication, recombination and repair	3.01964	12-month-old	7.66798e-05	0.000936318
ENOG410YAFB		Function unknown	2.66625	12-month-old	7.74038e-05	0.00094313
ENOG411011U		Function unknown	2.87557	12-month-old	7.73044e-05	0.00094313
ENOG410XS8T	extracellular solute-binding protein family 1	Carbohydrate transport and metabolism	2.89813	12-month-old	7.73595e-05	0.00094313
ENOG410ZM1E	NUDIX domain	Function unknown	2.58036	12-month-old	7.77572e-05	0.000946759
K03798	cell division protease FtsH [EC:3.4.24.-]	Brite Hierarchies; Protein families: metabolism; Peptidases | Brite Hierarchies; Protein families: genetic information processing; Chaperones and folding catalysts	0.343099	12-month-old	7.8744e-05	0.00095062
PF04392	[ABC transporter substrate binding protein]		0.622219	12-month-old	7.8744e-05	0.00095062
K22132	tRNA threonylcarbamoyladenosine dehydratase	Brite Hierarchies; Protein families: genetic information processing; Transfer RNA biogenesis	0.637673	12-month-old	7.8744e-05	0.00095062
COG1010	Precorrin-3B methylase	Coenzyme metabolism	0.684135	12-month-old	7.8744e-05	0.00095062
PF07521	[Zn-dependent metallo-hydrolase RNA specificity domain]		0.926185	12-month-old	7.8744e-05	0.00095062
PF03576	[Peptidase family S58 ]		1.1003	12-month-old	7.8744e-05	0.00095062
ENOG410XRNA	ENOG410XRNA (name not available)	ENOG410XRNA (path not available)	1.11512	12-month-old	7.8744e-05	0.00095062
K00179	indolepyruvate ferredoxin oxidoreductase, alpha subunit [EC:1.2.7.8]	Not Included in Pathway or Brite; Unclassified: metabolism; Enzymes with EC numbers	1.44454	12-month-old	7.8744e-05	0.00095062
k_Bacteria.p_Firmicutes.c_Erysipelotrichia.o_Erysipelotrichales.f_Erysipelotrichaceae.g_Holdemania.s_Holdemania.massiliensis	NA	NA	2.05942	12-month-old	7.8744e-05	0.00095062
ENOG410Y9BH		Function unknown	2.43104	12-month-old	7.97931e-05	0.000962603
PF10418	[Iron-sulfur cluster binding domain of dihydroorotate dehydrogenase B]		0.517951	12-month-old	8.19797e-05	0.000977901
PF01890	[Cobalamin synthesis G C-terminus]		0.647469	12-month-old	8.19797e-05	0.000977901
COG4481	Uncharacterized protein conserved in bacteria	Function unknown	0.659061	12-month-old	8.19797e-05	0.000977901
PF12673	[Domain of unknown function (DUF3794)]		0.922468	12-month-old	8.19797e-05	0.000977901
K07033	uncharacterized protein	Not Included in Pathway or Brite; Poorly characterized; Function unknown	1.58394	12-month-old	8.19797e-05	0.000977901
ENOG4111WKA		Function unknown	1.65994	12-month-old	8.19797e-05	0.000977901
COG3950	Predicted ATP-binding protein involved in virulence	General function prediction only	1.82794	12-month-old	8.17781e-05	0.000977901
k_Bacteria.p_Firmicutes.c_Clostridia.o_Eubacteriales.f_Oscillospiraceae.g_Pseudoflavonifractor.s_Unclassified.Pseudoflavonifractor	NA	NA	2.03438	12-month-old	8.19797e-05	0.000977901
k_Bacteria.p_Firmicutes.c_Erysipelotrichia.o_Erysipelotrichales.f_Erysipelotrichaceae.g_Holdemania.s_Unclassified.Holdemania	NA	NA	2.11282	12-month-old	8.19797e-05	0.000977901
ENOG4110Z4K	transposase	Replication, recombination and repair	2.53344	12-month-old	8.17781e-05	0.000977901
k_Bacteria.p_Firmicutes.c_Clostridia.o_Eubacteriales.f_Peptostreptococcaceae.g_Romboutsia.s_Romboutsia.timonensis	NA	NA	2.59126	12-month-old	8.17781e-05	0.000977901
ENOG4110G9P		Function unknown	2.8943	12-month-old	8.17008e-05	0.000977901
ENOG411039E		Function unknown	2.93	12-month-old	8.19277e-05	0.000977901
ENOG410XX6V	Negative regulator of genetic competence sporulation and motility	Signal transduction mechanisms	2.49661	12-month-old	8.41725e-05	0.00100336
K06942	ribosome-binding ATPase	Brite Hierarchies; Protein families: genetic information processing; Ribosome biogenesis	0.274011	12-month-old	8.53408e-05	0.00100393
PF01548	[Transposase]		0.582264	12-month-old	8.53408e-05	0.00100393
PF02508	[Rnf-Nqr subunit, membrane protein]		0.698373	12-month-old	8.53408e-05	0.00100393
PF08713	[DNA alkylation repair enzyme]		0.765392	12-month-old	8.53408e-05	0.00100393
COG4506	Uncharacterized protein conserved in bacteria	Function unknown	0.947851	12-month-old	8.53408e-05	0.00100393
PF12164	[Stage V sporulation protein AA]		1.09208	12-month-old	8.53408e-05	0.00100393
PF14133	[Domain of unknown function (DUF4300)]		1.13529	12-month-old	8.53408e-05	0.00100393
ENOG41126E4	colicin v production protein	Function unknown	1.14372	12-month-old	8.53408e-05	0.00100393
COG3077	DNA-damage-inducible protein J	DNA replication, recombination and repair	1.20773	12-month-old	8.53408e-05	0.00100393
k_Bacteria.p_Firmicutes.c_Clostridia.o_Eubacteriales.f_Lachnospiraceae.g_Unclassified.Lachnospiraceae.s_Unclassified.Lachnospiraceae	NA	NA	1.28206	12-month-old	8.53408e-05	0.00100393
PF01095	[Pectinesterase]		1.66329	12-month-old	8.53408e-05	0.00100393
ENOG4112405		Function unknown	1.81208	12-month-old	8.52355e-05	0.00100393
ENOG4111RUQ		Function unknown	2.77809	12-month-old	8.46206e-05	0.00100393
ENOG410XU7P		Function unknown	2.83023	12-month-old	8.49046e-05	0.00100393
k_Bacteria.p_Firmicutes.c_Clostridia.o_Eubacteriales.f_Oscillospiraceae.g_Ruthenibacterium.s_Ruthenibacterium.lactatiformans	NA	NA	3.10905	12-month-old	8.53408e-05	0.00100393
k_Bacteria.p_Candidatus.Melainabacteria.c_Candidatus.Gastranaerophilales..no.class.in.NCBI..o_Candidatus.Gastranaerophilales.f_Candidatus.Gastranaerophilales.bacterium..no.family.in.NCBI..g_Candidatus.Gastranaerophilales.bacterium..no.genus.in.NCBI..s_Candidatus.Gastranaerophilales.bacterium	NA	NA	1.90129	12-month-old	8.55097e-05	0.00100523
ENOG410Z24N		Carbohydrate transport and metabolism	2.61882	12-month-old	8.77408e-05	0.00103074
K00764	amidophosphoribosyltransferase [EC:2.4.2.14]	Metabolism; Nucleotide metabolism; Purine metabolism | Metabolism; Amino acid metabolism; Alanine, aspartate and glutamate metabolism | Brite Hierarchies; Protein families: metabolism; Peptidases	0.221552	12-month-old	8.88319e-05	0.00103288
K01770	2-C-methyl-D-erythritol 2,4-cyclodiphosphate synthase [EC:4.6.1.12]	Metabolism; Metabolism of terpenoids and polyketides; Terpenoid backbone biosynthesis	0.277065	12-month-old	8.88319e-05	0.00103288
PF00365	[Phosphofructokinase]		0.535867	12-month-old	8.88319e-05	0.00103288
K00027	malate dehydrogenase (oxaloacetate-decarboxylating) [EC:1.1.1.38]	Metabolism; Carbohydrate metabolism; Pyruvate metabolism | Environmental Information Processing; Signal transduction; Two-component system	0.642401	12-month-old	8.88319e-05	0.00103288
K02078	acyl carrier protein	Metabolism; Lipid metabolism; Fatty acid biosynthesis | Metabolism; Biosynthesis of other secondary metabolites; Biosynthesis of secondary metabolites - unclassified	0.695652	12-month-old	8.88319e-05	0.00103288
K04041	fructose-1,6-bisphosphatase III [EC:3.1.3.11]	Metabolism; Carbohydrate metabolism; Glycolysis / Gluconeogenesis | Metabolism; Carbohydrate metabolism; Pentose phosphate pathway | Metabolism; Carbohydrate metabolism; Fructose and mannose metabolism | Metabolism; Energy metabolism; Carbon fixation in photosynthetic organisms | Metabolism; Energy metabolism; Methane metabolism	0.92172	12-month-old	8.88319e-05	0.00103288
ENOG410XQ51	ATPase. Has a role at an early stage in the morphogenesis of the spore coat (By similarity)	Function unknown	0.963479	12-month-old	8.88319e-05	0.00103288
ENOG4111VZ8	tetratricopeptide repeat protein	Function unknown	1.26652	12-month-old	8.88319e-05	0.00103288
ENOG410XVEX	Polysaccharide biosynthesis protein	Function unknown	2.20201	12-month-old	8.88319e-05	0.00103288
ENOG410ZH41		Function unknown	2.64022	12-month-old	8.88319e-05	0.00103288
PF00544	[Pectate lyase]		2.85054	12-month-old	8.91675e-05	0.00103607
ENOG4112CHZ		Function unknown	2.9931	12-month-old	8.92356e-05	0.00103615
ENOG410ZYVS	FtsX-like permease family	Defense mechanisms	3.03665	12-month-old	8.94988e-05	0.0010385
K01457	allophanate hydrolase [EC:3.5.1.54]	Metabolism; Amino acid metabolism; Arginine biosynthesis | Metabolism; Xenobiotics biodegradation and metabolism; Atrazine degradation	2.50698	12-month-old	9.01743e-05	0.00104563
ENOG410YSH0		Function unknown	2.13852	12-month-old	9.09964e-05	0.0010523
ENOG410Z2G6		Function unknown	2.48326	12-month-old	9.09126e-05	0.0010523
ENOG4112192	Protein of unknown function (DUF1071)	Function unknown	2.57242	12-month-old	9.09964e-05	0.0010523
ENOG4111Z3N		Function unknown	2.69333	12-month-old	9.09964e-05	0.0010523
PF04513	[Baculovirus polyhedron envelope protein, PEP, C terminus ]		2.20537	12-month-old	9.11359e-05	0.00105319
K03070	preprotein translocase subunit SecA	Genetic Information Processing; Folding, sorting and degradation; Protein export | Environmental Information Processing; Membrane transport; Bacterial secretion system | Cellular Processes; Cellular community - prokaryotes; Quorum sensing | Brite Hierarchies; Protein families: signaling and cellular processes; Secretion system	0.213395	12-month-old	9.24576e-05	0.001058
K02895	large subunit ribosomal protein L24	Genetic Information Processing; Translation; Ribosome | Brite Hierarchies; Protein families: genetic information processing; Ribosome	0.278322	12-month-old	9.24576e-05	0.001058
PF00006	[ATP synthase alpha/beta family, nucleotide-binding domain]		0.382775	12-month-old	9.24576e-05	0.001058
COG2131	Deoxycytidylate deaminase	Nucleotide transport and metabolism	0.543456	12-month-old	9.24576e-05	0.001058
PF13538	[UvrD-like helicase C-terminal domain]		0.612098	12-month-old	9.24576e-05	0.001058
PF06250	[Protein of unknown function (DUF1016)]		0.777387	12-month-old	9.24576e-05	0.001058
PF02952	[L-fucose isomerase, C-terminal domain]		0.903632	12-month-old	9.24576e-05	0.001058
PF14343	[PrcB C-terminal]		1.0664	12-month-old	9.24576e-05	0.001058
ENOG41121NM	Oxaloacetate decarboxylase, gamma chain	Function unknown	1.13621	12-month-old	9.24576e-05	0.001058
COG2317	Zn-dependent carboxypeptidase	Amino acid transport and metabolism	1.20804	12-month-old	9.24576e-05	0.001058
ENOG410YXBI		Function unknown	1.79841	12-month-old	9.24832e-05	0.001058
ENOG4111IV9	NMT1/THI5 like	Function unknown	2.42239	12-month-old	9.2255e-05	0.001058
ENOG410YEV5		Function unknown	2.82005	12-month-old	9.33147e-05	0.00106608
k_Bacteria.p_Firmicutes.c_Erysipelotrichia.o_Erysipelotrichales.f_Erysipelotrichaceae.g_Holdemania.s_Holdemania.sp.	NA	NA	2.58275	12-month-old	9.45914e-05	0.00107994
PF01043	[SecA preprotein cross-linking domain]		0.511363	12-month-old	9.62227e-05	0.00108691
PF13091	[PLD-like domain]		0.578256	12-month-old	9.62227e-05	0.00108691
PF02436	[Conserved carboxylase domain]		0.59678	12-month-old	9.62227e-05	0.00108691
PF06180	[Cobalt chelatase (CbiK)]		0.678464	12-month-old	9.62227e-05	0.00108691
PF01471	[Putative peptidoglycan binding domain]		0.707984	12-month-old	9.62227e-05	0.00108691
K14540	ribosome biogenesis GTPase A	Brite Hierarchies; Protein families: genetic information processing; Ribosome biogenesis	0.765873	12-month-old	9.62227e-05	0.00108691
PF17774	[]		0.779593	12-month-old	9.62227e-05	0.00108691
K02647	carbohydrate diacid regulator	Brite Hierarchies; Protein families: genetic information processing; Transcription factors	0.846708	12-month-old	9.62227e-05	0.00108691
PF09547	[Stage IV sporulation protein A (spore_IV_A)]		0.940613	12-month-old	9.62227e-05	0.00108691
PF16116	[Domain of unknown function (DUF4832)]		2.2857	12-month-old	9.62227e-05	0.00108691
ENOG410Y4M2	AAA domain (dynein-related subfamily)	Function unknown	2.32312	12-month-old	9.62227e-05	0.00108691
K01235	alpha-glucuronidase [EC:3.2.1.139]	Not Included in Pathway or Brite; Unclassified: metabolism; Enzymes with EC numbers	2.42855	12-month-old	9.62227e-05	0.00108691
ENOG4112221	domain protein	Function unknown	2.45671	12-month-old	9.62227e-05	0.00108691
ENOG410XQSG	Nad-dependent epimerase dehydratase	Function unknown	2.56085	12-month-old	9.62227e-05	0.00108691
ENOG410YV6W		Function unknown	2.90988	12-month-old	9.81231e-05	0.00110691
K13004	galacturonosyltransferase [EC:2.4.1.-]	Brite Hierarchies; Protein families: metabolism; Glycosyltransferases | Brite Hierarchies; Protein families: metabolism; Lipopolysaccharide biosynthesis proteins	1.66972	12-month-old	9.85212e-05	0.00111008
ENOG4111MBI	Putative transposase, YhgA-like	Function unknown	2.09198	12-month-old	9.90706e-05	0.00111538
PF05139	[Erythromycin esterase]		2.37205	12-month-old	9.92742e-05	0.00111693
K03624	transcription elongation factor GreA	Brite Hierarchies; Protein families: genetic information processing; Transcription machinery	0.329963	12-month-old	0.000100132	0.00111773
K03498	trk system potassium uptake protein	Brite Hierarchies; Protein families: signaling and cellular processes; Transporters	0.731124	12-month-old	0.000100132	0.00111773
PF09822	[ABC-type uncharacterized transport system]		1.0544	12-month-old	0.000100132	0.00111773
COG1512	Beta-propeller domains of methanol dehydrogenase type	General function prediction only	1.12493	12-month-old	0.000100132	0.00111773
ENOG4111PZ8		Function unknown	1.15067	12-month-old	0.000100132	0.00111773
K07814	putative two-component system response regulator	Brite Hierarchies; Protein families: signaling and cellular processes; Two-component system	1.27378	12-month-old	0.000100132	0.00111773
PF07556	[Protein of unknown function (DUF1538)]		1.55133	12-month-old	0.000100132	0.00111773
ENOG4112ARF		Function unknown	2.07146	12-month-old	9.94175e-05	0.00111773
ENOG410XQMH	transposase	Replication, recombination and repair	2.21295	12-month-old	0.000100132	0.00111773
ENOG4111N5Z		Function unknown	2.02147	12-month-old	0.000100479	0.00111812
ENOG410XNPT		Function unknown	2.41163	12-month-old	0.000100496	0.00111812
K01046	triacylglycerol lipase [EC:3.1.1.3]	Metabolism; Lipid metabolism; Glycerolipid metabolism	2.09274	12-month-old	0.000100921	0.00112139
ENOG410YEB8		Function unknown	2.77069	12-month-old	0.000100921	0.00112139
ENOG4111NF7	Sulfatase	Function unknown	2.74083	12-month-old	0.000101317	0.00112505
ENOG410ZZR9		Function unknown	2.31849	12-month-old	0.000101955	0.00113141
K09967	uncharacterized protein	Not Included in Pathway or Brite; Poorly characterized; Function unknown	1.83489	12-month-old	0.000103557	0.00114769
ENOG410XP72	Domain of unknown function (DUF1998)	Function unknown	3.01411	12-month-old	0.000103557	0.00114769
K02871	large subunit ribosomal protein L13	Genetic Information Processing; Translation; Ribosome | Brite Hierarchies; Protein families: genetic information processing; Ribosome	0.21225	12-month-old	0.000104191	0.00114799
K01915	glutamine synthetase [EC:6.3.1.2]	Metabolism; Carbohydrate metabolism; Glyoxylate and dicarboxylate metabolism | Metabolism; Energy metabolism; Nitrogen metabolism | Metabolism; Amino acid metabolism; Alanine, aspartate and glutamate metabolism | Metabolism; Amino acid metabolism; Arginine biosynthesis | Environmental Information Processing; Signal transduction; Two-component system | Cellular Processes; Cell growth and death; Ne…	0.261277	12-month-old	0.000104191	0.00114799
PF13672	[Protein phosphatase 2C]		0.735339	12-month-old	0.000104191	0.00114799
COG4822	Cobalamin biosynthesis protein CbiK, Co2+ chelatase	Coenzyme metabolism	0.737032	12-month-old	0.000104191	0.00114799
PF04459	[Protein of unknown function (DUF512)]		0.884685	12-month-old	0.000104191	0.00114799
K10039	aspartate/glutamate/glutamine transport system substrate-binding protein	Environmental Information Processing; Membrane transport; ABC transporters | Brite Hierarchies; Protein families: signaling and cellular processes; Transporters	1.23947	12-month-old	0.000104191	0.00114799
ENOG4111IDI	PAP2 Family	Function unknown	1.60999	12-month-old	0.000104191	0.00114799
K06113	arabinan endo-1,5-alpha-L-arabinosidase [EC:3.2.1.99]	Not Included in Pathway or Brite; Unclassified: metabolism; Enzymes with EC numbers	1.89995	12-month-old	0.000104191	0.00114799
ENOG41108DP		Function unknown	2.58555	12-month-old	0.000105399	0.0011598
ENOG410Y31C	transposase	Replication, recombination and repair	2.11158	12-month-old	0.000106128	0.00116707
PF01966	[HD domain]		0.313375	12-month-old	0.000108405	0.00117542
PF19583	[]		0.592585	12-month-old	0.000108405	0.00117542
COG0511	Biotin carboxyl carrier protein	Lipid metabolism	0.594025	12-month-old	0.000108405	0.00117542
COG3887	Predicted signaling protein consisting of a modified GGDEF domain and a DHH domain	Signal transduction mechanisms	0.662176	12-month-old	0.000108405	0.00117542
K07139	uncharacterized protein	Not Included in Pathway or Brite; Poorly characterized; Function unknown	0.715483	12-month-old	0.000108405	0.00117542
PF07275	[Antirestriction protein (ArdA)]		0.792241	12-month-old	0.000108405	0.00117542
PF12437	[Glutamine synthetase type III N terminal ]		0.838198	12-month-old	0.000108405	0.00117542
K19055	Ala-tRNA(Pro) deacylase [EC:3.1.1.-]	Brite Hierarchies; Protein families: genetic information processing; Transfer RNA biogenesis	1.0126	12-month-old	0.000108405	0.00117542
PF18941	[]		1.06818	12-month-old	0.000108405	0.00117542
PF18984	[]		1.27636	12-month-old	0.000108405	0.00117542
K01361	lactocepin [EC:3.4.21.96]	Brite Hierarchies; Protein families: metabolism; Peptidases | Brite Hierarchies; Protein families: genetic information processing; Chaperones and folding catalysts	1.41138	12-month-old	0.000108405	0.00117542
PF16822	[SGNH hydrolase-like domain, acetyltransferase AlgX]		1.45619	12-month-old	0.000108405	0.00117542
ENOG410XTD8	domain protein	Function unknown	1.49191	12-month-old	0.000108405	0.00117542
PF00188	[Cysteine-rich secretory protein family]		1.57259	12-month-old	0.000108405	0.00117542
COG3513	Uncharacterized protein conserved in bacteria	Function unknown	1.62601	12-month-old	0.000108405	0.00117542
PF18989	[]		1.63241	12-month-old	0.000108405	0.00117542
k_Bacteria.p_Firmicutes.c_Clostridia.o_Eubacteriales.f_Oscillospiraceae.g_Anaeromassilibacillus.s_Unclassified.Anaeromassilibacillus	NA	NA	1.96363	12-month-old	0.000108405	0.00117542
ENOG4111KAX	Domain of unknown function (DUF1788)	Function unknown	2.20246	12-month-old	0.000108405	0.00117542
ENOG411226W	D polymerase beta domain protein region	Function unknown	2.26762	12-month-old	0.000108014	0.00117542
COG4502	Uncharacterized protein conserved in bacteria	Function unknown	2.77606	12-month-old	0.000107898	0.00117542
ENOG41123DH	AP2 domain	Function unknown	2.30317	12-month-old	0.000108589	0.00117665
ENOG41125XC		Function unknown	2.22979	12-month-old	0.00010906	0.00118101
ENOG4112BT2		Function unknown	2.19429	12-month-old	0.00010992	0.00118956
k_Bacteria.p_Firmicutes.c_Clostridia.o_Eubacteriales.f_Oscillospiraceae.g_Subdoligranulum.s_Subdoligranulum.variabile	NA	NA	2.80154	12-month-old	0.000110251	0.00119239
K03569	rod shape-determining protein MreB and related proteins	Brite Hierarchies; Protein families: genetic information processing; Chromosome and associated proteins | Brite Hierarchies; Protein families: signaling and cellular processes; Cytoskeleton proteins | Brite Hierarchies; Protein families: signaling and cellular processes; Prokaryotic defense system	0.623936	12-month-old	0.00011278	0.00120748
K08998	uncharacterized protein	Not Included in Pathway or Brite; Poorly characterized; Function unknown	0.650788	12-month-old	0.00011278	0.00120748
K01914	aspartate--ammonia ligase [EC:6.3.1.1]	Metabolism; Amino acid metabolism; Alanine, aspartate and glutamate metabolism | Metabolism; Metabolism of other amino acids; Cyanoamino acid metabolism	0.659535	12-month-old	0.00011278	0.00120748
K03637	cyclic pyranopterin monophosphate synthase [EC:4.6.1.17]	Metabolism; Metabolism of cofactors and vitamins; Folate biosynthesis | Genetic Information Processing; Folding, sorting and degradation; Sulfur relay system	0.688833	12-month-old	0.00011278	0.00120748
K00703	starch synthase [EC:2.4.1.21]	Metabolism; Carbohydrate metabolism; Starch and sucrose metabolism | Cellular Processes; Cellular community - prokaryotes; Biofilm formation - Escherichia coli | Brite Hierarchies; Protein families: metabolism; Glycosyltransferases	0.74322	12-month-old	0.00011278	0.00120748
K01734	methylglyoxal synthase [EC:4.2.3.3]	Metabolism; Carbohydrate metabolism; Propanoate metabolism	0.786341	12-month-old	0.00011278	0.00120748
ENOG4111PCU	LysM domain	Function unknown	1.1473	12-month-old	0.00011278	0.00120748
ENOG4111YX5	antirestriction protein (ArdA)	Function unknown	1.46016	12-month-old	0.00011278	0.00120748
ENOG4111FW9	alpha beta	Function unknown	2.0149	12-month-old	0.00011278	0.00120748
ENOG41120C4	FlgN protein	Function unknown	2.21004	12-month-old	0.000112771	0.00120748
ENOG4112DBJ		Function unknown	2.3815	12-month-old	0.000113642	0.00121518
PF07581	[The GLUG motif]		2.44666	12-month-old	0.000113596	0.00121518
ENOG410ZQCG		Function unknown	1.89217	12-month-old	0.000114695	0.00122567
k_Bacteria.p_Firmicutes.c_Clostridia.o_Eubacteriales.f_Oscillospiraceae.g_Hydrogeniiclostidium.s_Unclassified.Hydrogeniiclostidium	NA	NA	2.3027	12-month-old	0.000114948	0.0012276
K01876	aspartyl-tRNA synthetase [EC:6.1.1.12]	Genetic Information Processing; Translation; Aminoacyl-tRNA biosynthesis | Brite Hierarchies; Protein families: metabolism; Amino acid related enzymes | Brite Hierarchies; Protein families: genetic information processing; Transfer RNA biogenesis | Brite Hierarchies; Protein families: genetic information processing; Mitochondrial biogenesis	0.245578	12-month-old	0.000117321	0.00124281
COG1109	Phosphomannomutase	Carbohydrate transport and metabolism	0.257909	12-month-old	0.000117321	0.00124281
K03737	pyruvate-ferredoxin/flavodoxin oxidoreductase [EC:1.2.7.1 1.2.7.-]	Metabolism; Carbohydrate metabolism; Glycolysis / Gluconeogenesis | Metabolism; Carbohydrate metabolism; Citrate cycle (TCA cycle) | Metabolism; Carbohydrate metabolism; Pyruvate metabolism | Metabolism; Carbohydrate metabolism; Butanoate metabolism | Metabolism; Energy metabolism; Carbon fixation pathways in prokaryotes	0.599907	12-month-old	0.000117321	0.00124281
K05601	hydroxylamine reductase [EC:1.7.99.1]	Metabolism; Energy metabolism; Nitrogen metabolism	0.678061	12-month-old	0.000117321	0.00124281
PF12801	[4Fe-4S binding domain]		0.84589	12-month-old	0.000117321	0.00124281
ENOG4111X7Q		Function unknown	0.855009	12-month-old	0.000117321	0.00124281
PF06898	[Putative stage IV sporulation protein YqfD]		0.878133	12-month-old	0.000117321	0.00124281
COG3404	Methenyl tetrahydrofolate cyclohydrolase	Amino acid transport and metabolism	0.90514	12-month-old	0.000117321	0.00124281
K08384	stage V sporulation protein D (sporulation-specific penicillin-binding protein)	Metabolism; Glycan biosynthesis and metabolism; Peptidoglycan biosynthesis | Brite Hierarchies; Protein families: metabolism; Peptidoglycan biosynthesis and degradation proteins	0.961797	12-month-old	0.000117321	0.00124281
ENOG4111K3U	Bacterial mobilisation protein (MobC)	Function unknown	1.15734	12-month-old	0.000117321	0.00124281
K00634	phosphate butyryltransferase [EC:2.3.1.19]	Metabolism; Carbohydrate metabolism; Butanoate metabolism	1.50063	12-month-old	0.000117321	0.00124281
ENOG4111ZFE	Plasmid stabilization system	Function unknown	1.97945	12-month-old	0.000117321	0.00124281
PF13786	[Domain of unknown function (DUF4179)]		2.15418	12-month-old	0.000117321	0.00124281
K10795	D-proline reductase (dithiol)-stabilizing protein PrdD	Not Included in Pathway or Brite; Unclassified: metabolism; Amino acid metabolism	2.76662	12-month-old	0.000118574	0.00125375
ENOG410YQWC		Function unknown	1.99323	12-month-old	0.000119712	0.00126499
K21030	D-ribitol-5-phosphate cytidylyltransferase [EC:2.7.7.40]	Metabolism; Carbohydrate metabolism; Pentose and glucuronate interconversions	1.71693	12-month-old	0.000120193	0.00126851
ENOG4111J72	Abi-like protein	Function unknown	2.24723	12-month-old	0.000120124	0.00126851
ENOG410Y1AW	peptidase M42 family protein	Function unknown	2.55057	12-month-old	0.000120391	0.00126902
ENOG4112BYK	domain protein	Function unknown	3.082	12-month-old	0.000120391	0.00126902
PF10502	[Signal peptidase, peptidase S26 ]		0.205774	12-month-old	0.000122033	0.00127685
PF02576	[RimP N-terminal domain]		0.600966	12-month-old	0.000122033	0.00127685
COG0687	Spermidine/putrescine-binding periplasmic protein	Amino acid transport and metabolism	0.621887	12-month-old	0.000122033	0.00127685
K00891	shikimate kinase [EC:2.7.1.71]	Metabolism; Amino acid metabolism; Phenylalanine, tyrosine and tryptophan biosynthesis	0.718974	12-month-old	0.000122033	0.00127685
ENOG4111NCC	selenium metabolism protein yedf	Function unknown	0.825816	12-month-old	0.000122033	0.00127685
PF04961	[Formiminotransferase-cyclodeaminase]		0.847413	12-month-old	0.000122033	0.00127685
K09779	uncharacterized protein	Not Included in Pathway or Brite; Poorly characterized; Function unknown	1.06474	12-month-old	0.000122033	0.00127685
COG4747	ACT domain-containing protein	General function prediction only	1.22479	12-month-old	0.000122033	0.00127685
ENOG41100ES		Function unknown	1.68927	12-month-old	0.000122033	0.00127685
COG2379	Putative glycerate kinase	Carbohydrate transport and metabolism	2.10422	12-month-old	0.000122033	0.00127685
ENOG4111QGN	phosphoadenosine phosphosulfate reductase	Function unknown	2.35869	12-month-old	0.000122033	0.00127685
k_Bacteria.p_Firmicutes.c_Clostridia.o_Eubacteriales.f_Oscillospiraceae.g_Agathobaculum.s_Agathobaculum.desmolans	NA	NA	2.21455	12-month-old	0.000122496	0.00128012
ENOG410ZUK1		Function unknown	1.6536	12-month-old	0.000123207	0.00128676
ENOG410YAUT		Function unknown	2.2757	12-month-old	0.000125038	0.00130508
ENOG410YA44	extracellular solute-binding protein, family 1	Carbohydrate transport and metabolism	2.12592	12-month-old	0.000125516	0.00130927
PF09563	[LlaJI restriction endonuclease]		2.57449	12-month-old	0.000125663	0.00131001
PF13537	[Glutamine amidotransferase domain]		0.289213	12-month-old	0.000126924	0.00131191
PF13847	[Methyltransferase domain]		0.496535	12-month-old	0.000126924	0.00131191
PF00082	[Subtilase family]		0.627908	12-month-old	0.000126924	0.00131191
COG4100	Cystathionine beta-lyase family protein involved in aluminum resistance	Inorganic ion transport and metabolism	0.643292	12-month-old	0.000126924	0.00131191
PF01293	[Phosphoenolpyruvate carboxykinase]		0.718382	12-month-old	0.000126924	0.00131191
PF08367	[Peptidase M16C associated]		0.785437	12-month-old	0.000126924	0.00131191
K21029	molybdopterin-synthase adenylyltransferase [EC:2.7.7.80]	Genetic Information Processing; Folding, sorting and degradation; Sulfur relay system	1.3203	12-month-old	0.000126924	0.00131191
PF18954	[]		1.61636	12-month-old	0.000126924	0.00131191
ENOG4111R9X	domain protein	Function unknown	2.13559	12-month-old	0.000126924	0.00131191
K21350	sucrose 6(F)-phosphate phosphorylase [EC:2.4.1.329]	Not Included in Pathway or Brite; Unclassified: metabolism; Enzymes with EC numbers	2.53105	12-month-old	0.00012618	0.00131191
PF17161	[Domain of unknown function (DUF5123)]		2.76771	12-month-old	0.00012618	0.00131191
ENOG410YCET		Function unknown	2.74968	12-month-old	0.000127149	0.00131343
PF08308	[PEGA domain]		2.78401	12-month-old	0.000127717	0.00131851
ENOG410Y9G0		Function unknown	2.66189	12-month-old	0.000127807	0.00131863
ENOG4112BNG		Function unknown	2.13738	12-month-old	0.000129989	0.00133952
ENOG410ZKHE		Function unknown	3.01092	12-month-old	0.000130178	0.00134066
K02986	small subunit ribosomal protein S4	Genetic Information Processing; Translation; Ribosome | Brite Hierarchies; Protein families: genetic information processing; Ribosome	0.19708	12-month-old	0.000131999	0.00134559
K02867	large subunit ribosomal protein L11	Genetic Information Processing; Translation; Ribosome | Brite Hierarchies; Protein families: genetic information processing; Ribosome	0.206441	12-month-old	0.000131999	0.00134559
K04487	cysteine desulfurase [EC:2.8.1.7]	Metabolism; Metabolism of cofactors and vitamins; Thiamine metabolism | Genetic Information Processing; Folding, sorting and degradation; Sulfur relay system | Brite Hierarchies; Protein families: genetic information processing; Transfer RNA biogenesis | Brite Hierarchies; Protein families: genetic information processing; Mitochondrial biogenesis | Brite Hierarchies; Protein families: signaling a…	0.482335	12-month-old	0.000131999	0.00134559
COG4108	Peptide chain release factor RF-3	Translation, ribosomal structure and biogenesis	0.483362	12-month-old	0.000131999	0.00134559
K00243	uncharacterized protein	Not Included in Pathway or Brite; Poorly characterized; Function unknown	0.76409	12-month-old	0.000131999	0.00134559
K03763	DNA polymerase III subunit alpha, Gram-positive type [EC:2.7.7.7]	Genetic Information Processing; Replication and repair; DNA replication | Genetic Information Processing; Replication and repair; Mismatch repair | Genetic Information Processing; Replication and repair; Homologous recombination | Brite Hierarchies; Protein families: genetic information processing; DNA replication proteins | Brite Hierarchies; Protein families: genetic information processing; DNA…	0.790475	12-month-old	0.000131999	0.00134559
PF13151	[Protein of unknown function (DUF3990)]		0.810275	12-month-old	0.000131999	0.00134559
COG3666	Transposase and inactivated derivatives	DNA replication, recombination and repair	0.851498	12-month-old	0.000131999	0.00134559
PF13782	[Stage V sporulation protein AB]		1.02872	12-month-old	0.000131999	0.00134559
ENOG4111IRN		Function unknown	1.05491	12-month-old	0.000131999	0.00134559
K07321	CO dehydrogenase maturation factor	Not Included in Pathway or Brite; Unclassified: signaling and cellular processes; Cell growth	1.27086	12-month-old	0.000131999	0.00134559
ENOG4112BGH		Function unknown	1.97419	12-month-old	0.00013134	0.00134559
ENOG410YA4G		Function unknown	2.21936	12-month-old	0.000133147	0.00135648
ENOG4111P5M	short-chain dehydrogenase	Function unknown	2.43399	12-month-old	0.000135253	0.00137628
K01933	phosphoribosylformylglycinamidine cyclo-ligase [EC:6.3.3.1]	Metabolism; Nucleotide metabolism; Purine metabolism	0.207746	12-month-old	0.000137265	0.00137914
PF04055	[Radical SAM superfamily]		0.261264	12-month-old	0.000137265	0.00137914
COG1214	Inactive homolog of metal-dependent proteases, putative molecular chaperone	Posttranslational modification, protein turnover, chaperones	0.379391	12-month-old	0.000137265	0.00137914
COG3859	Predicted membrane protein	Function unknown	0.628881	12-month-old	0.000137265	0.00137914
COG1686	D-alanyl-D-alanine carboxypeptidase	Cell envelope biogenesis, outer membrane	0.644577	12-month-old	0.000137265	0.00137914
PF06970	[Replication initiator protein A (RepA) N-terminus]		0.892954	12-month-old	0.000137265	0.00137914
K01572	oxaloacetate decarboxylase (Na+ extruding), beta subunit [EC:7.2.4.2]	Metabolism; Carbohydrate metabolism; Pyruvate metabolism | Brite Hierarchies; Protein families: signaling and cellular processes; Transporters	0.946017	12-month-old	0.000137265	0.00137914
PF10996	[Beta-Casp domain]		1.04431	12-month-old	0.000137265	0.00137914
COG4636	Uncharacterized protein conserved in cyanobacteria	Function unknown	1.09577	12-month-old	0.000137265	0.00137914
COG2206	HD-GYP domain	Signal transduction mechanisms	1.15653	12-month-old	0.000137265	0.00137914
COG4231	Indolepyruvate ferredoxin oxidoreductase, alpha and beta subunits	Energy production and conversion	1.27245	12-month-old	0.000137265	0.00137914
PF01385	[Probable transposase]		1.44734	12-month-old	0.000137265	0.00137914
K07067	diadenylate cyclase [EC:2.7.7.85]	Not Included in Pathway or Brite; Unclassified: metabolism; Enzymes with EC numbers	1.53207	12-month-old	0.000137265	0.00137914
PF13200	[Putative glycosyl hydrolase domain]		1.5347	12-month-old	0.000137265	0.00137914
ENOG410YXCA	BadF/BadG/BcrA/BcrD ATPase family	Function unknown	2.26253	12-month-old	0.000136947	0.00137914
COG0455	ATPases involved in chromosome partitioning	Cell division and chromosome partitioning	2.39875	12-month-old	0.000136256	0.00137914
PF09986	[Uncharacterized protein conserved in bacteria (DUF2225)]		2.56167	12-month-old	0.000137315	0.00137914
ENOG410ZW8V	F5/8 type C domain	Carbohydrate transport and metabolism	2.5717	12-month-old	0.000136077	0.00137914
COG2936	Predicted acyl esterases	General function prediction only	1.69145	12-month-old	0.000139071	0.0013935
ENOG411237Q		Function unknown	2.10677	12-month-old	0.00014001	0.00140207
K01703	3-isopropylmalate/(R)-2-methylmalate dehydratase large subunit [EC:4.2.1.33 4.2.1.35]	Metabolism; Carbohydrate metabolism; C5-Branched dibasic acid metabolism | Metabolism; Amino acid metabolism; Valine, leucine and isoleucine biosynthesis | Metabolism; Biosynthesis of other secondary metabolites; Glucosinolate biosynthesis	0.306926	12-month-old	0.000142728	0.00141598
COG0750	Predicted membrane-associated Zn-dependent proteases 1	Cell envelope biogenesis, outer membrane	0.49438	12-month-old	0.000142728	0.00141598
PF17956	[]		0.586306	12-month-old	0.000142728	0.00141598
K14761	ribosome-associated protein	Brite Hierarchies; Protein families: genetic information processing; Ribosome biogenesis	0.681777	12-month-old	0.000142728	0.00141598
K09117	uncharacterized protein	Not Included in Pathway or Brite; Poorly characterized; Function unknown	0.697306	12-month-old	0.000142728	0.00141598
PF08876	[Domain of unknown function (DUF1836)]		0.729751	12-month-old	0.000142728	0.00141598
K05934	precorrin-3B C17-methyltransferase [EC:2.1.1.131]	Metabolism; Metabolism of cofactors and vitamins; Porphyrin and chlorophyll metabolism	0.772002	12-month-old	0.000142728	0.00141598
PF18318	[]		0.795514	12-month-old	0.000142728	0.00141598
COG1106	Predicted ATPases	General function prediction only	0.795844	12-month-old	0.000142728	0.00141598
PF02603	[HPr Serine kinase N terminus]		0.840219	12-month-old	0.000142728	0.00141598
ENOG410XPA9		Function unknown	0.891235	12-month-old	0.000142728	0.00141598
PF18987	[]		0.986673	12-month-old	0.000142728	0.00141598
COG4632	Exopolysaccharide biosynthesis protein related to N-acetylglucosamine-1-phosphodiester alpha-N-acetylglucosaminidase	Carbohydrate transport and metabolism	1.08656	12-month-old	0.000142728	0.00141598
ENOG410XNSE		Function unknown	1.95174	12-month-old	0.000142728	0.00141598
COG4124	Beta-mannanase	Carbohydrate transport and metabolism	2.27542	12-month-old	0.000142728	0.00141598
COG3866	Pectate lyase	Carbohydrate transport and metabolism	2.91558	12-month-old	0.000143515	0.00142296
PF10593	[Z1 domain]		3.01488	12-month-old	0.000144667	0.00143187
ENOG411002Y		Function unknown	2.77482	12-month-old	0.000145488	0.00143916
k_Bacteria.p_Firmicutes.c_Clostridia.o_Eubacteriales.f_Lachnospiraceae.g_Dorea.s_Dorea.phocaeensis	NA	NA	2.34576	12-month-old	0.000146359	0.00144695
ENOG410YVDY		Function unknown	2.1228	12-month-old	0.000146576	0.00144825
K00945	CMP/dCMP kinase [EC:2.7.4.25]	Metabolism; Nucleotide metabolism; Pyrimidine metabolism	0.597646	12-month-old	0.000148396	0.00145861
K02970	small subunit ribosomal protein S21	Genetic Information Processing; Translation; Ribosome | Brite Hierarchies; Protein families: genetic information processing; Ribosome	0.729292	12-month-old	0.000148396	0.00145861
PF12229	[Putative peptidoglycan binding domain]		0.880417	12-month-old	0.000148396	0.00145861
PF13086	[AAA domain]		1.62305	12-month-old	0.000148396	0.00145861
ENOG4110PFG	Swim zinc finger	Function unknown	1.93964	12-month-old	0.000148396	0.00145861
ENOG41100UJ	Uncharacterized protein conserved in bacteria (DUF2334)	Function unknown	1.8972	12-month-old	0.000149775	0.00147047
ENOG410ZSR7		Function unknown	2.25939	12-month-old	0.000149775	0.00147047
K10677	inulin fructotransferase (DFA-I-forming) [EC:4.2.2.17]	Not Included in Pathway or Brite; Unclassified: metabolism; Enzymes with EC numbers	2.59417	12-month-old	0.000150696	0.00147771
ENOG410XQNQ		Function unknown	1.80251	12-month-old	0.000151492	0.00148391
k_Bacteria.p_Firmicutes.c_Clostridia.o_Eubacteriales.f_Oscillospiraceae.g_Phocea.s_Unclassified.Phocea	NA	NA	2.32627	12-month-old	0.000152687	0.0014939
ENOG4110TGQ		Function unknown	2.47105	12-month-old	0.000152687	0.0014939
K01588	5-(carboxyamino)imidazole ribonucleotide mutase [EC:5.4.99.18]	Metabolism; Nucleotide metabolism; Purine metabolism	0.170283	12-month-old	0.000154275	0.00149995
K03499	trk system potassium uptake protein	Brite Hierarchies; Protein families: signaling and cellular processes; Transporters	0.318329	12-month-old	0.000154275	0.00149995
K03616	Na+-translocating ferredoxin:NAD+ oxidoreductase subunit B [EC:7.2.1.2]	Not Included in Pathway or Brite; Unclassified: metabolism; Enzymes with EC numbers	0.753393	12-month-old	0.000154275	0.00149995
COG1026	Predicted Zn-dependent peptidases, insulinase-like	General function prediction only	0.808512	12-month-old	0.000154275	0.00149995
PF19238	[]		0.81703	12-month-old	0.000154275	0.00149995
ENOG4111IJ4		Function unknown	0.99185	12-month-old	0.000154275	0.00149995
ENOG410XRAN		Function unknown	1.69553	12-month-old	0.000154275	0.00149995
ENOG410ZWTQ	solute-binding protein	Carbohydrate transport and metabolism	1.93981	12-month-old	0.000154275	0.00149995
ENOG4111J0Q		Function unknown	1.96959	12-month-old	0.000153651	0.00149995
ENOG410ZKQ7		Function unknown	1.84273	12-month-old	0.000156846	0.00152321
ENOG410YDFB		Function unknown	2.26701	12-month-old	0.00015712	0.00152501
K00927	phosphoglycerate kinase [EC:2.7.2.3]	Metabolism; Carbohydrate metabolism; Glycolysis / Gluconeogenesis | Metabolism; Energy metabolism; Carbon fixation in photosynthetic organisms | Brite Hierarchies; Protein families: signaling and cellular processes; Exosome	0.198613	12-month-old	0.000160373	0.00154426
K03495	tRNA uridine 5-carboxymethylaminomethyl modification enzyme	Brite Hierarchies; Protein families: genetic information processing; Transfer RNA biogenesis | Brite Hierarchies; Protein families: genetic information processing; Chromosome and associated proteins	0.550176	12-month-old	0.000160373	0.00154426
K02371	enoyl-[acyl-carrier protein] reductase II [EC:1.3.1.9]	Metabolism; Lipid metabolism; Fatty acid biosynthesis | Brite Hierarchies; Protein families: metabolism; Lipid biosynthesis proteins	0.587624	12-month-old	0.000160373	0.00154426
K01893	asparaginyl-tRNA synthetase [EC:6.1.1.22]	Genetic Information Processing; Translation; Aminoacyl-tRNA biosynthesis | Brite Hierarchies; Protein families: metabolism; Amino acid related enzymes | Brite Hierarchies; Protein families: genetic information processing; Transfer RNA biogenesis	0.640792	12-month-old	0.000160373	0.00154426
COG0825	Acetyl-CoA carboxylase alpha subunit	Lipid metabolism	0.668091	12-month-old	0.000160373	0.00154426
COG4465	Pleiotropic transcriptional repressor	Transcription	0.835415	12-month-old	0.000160373	0.00154426
k_Bacteria.p_Firmicutes.c_Erysipelotrichia.o_Erysipelotrichales.f_Coprobacillaceae.g_Catenibacterium.s_Unclassified.Catenibacterium	NA	NA	1.36218	12-month-old	0.000160373	0.00154426
ENOG4111QCF	repeat protein	Function unknown	1.74353	12-month-old	0.000160373	0.00154426
ENOG410XQYG	hexosaminidase activity	Carbohydrate transport and metabolism	1.91205	12-month-old	0.000160373	0.00154426
ENOG410ZPQY		Function unknown	2.29223	12-month-old	0.000160373	0.00154426
ENOG410YMQ7		Function unknown	2.5892	12-month-old	0.000160119	0.00154426
ENOG410Y3AH		Function unknown	2.06287	12-month-old	0.000161727	0.00155554
ENOG4111P3Q	Glycosyl transferase family 2	Cell wall/membrane/envelope biogenesis	1.78857	12-month-old	0.000163231	0.00156824
ENOG4111PK8	metallophosphoesterase	Function unknown	2.44276	12-month-old	0.00016322	0.00156824
ENOG4111SS3		Function unknown	1.96487	12-month-old	0.000163736	0.0015722
PF00589	[Phage integrase family]		0.249625	12-month-old	0.000166697	0.00158543
PF12850	[Calcineurin-like phosphoesterase superfamily domain]		0.544355	12-month-old	0.000166697	0.00158543
COG0482	Predicted tRNA(5-methylaminomethyl-2-thiouridylate) methyltransferase, contains the PP-loop ATPase domain	Translation, ribosomal structure and biogenesis	0.56656	12-month-old	0.000166697	0.00158543
PF06838	[Methionine gamma-lyase ]		0.616753	12-month-old	0.000166697	0.00158543
PF10105	[Uncharacterized protein conserved in bacteria (DUF2344)]		0.70969	12-month-old	0.000166697	0.00158543
K01610	phosphoenolpyruvate carboxykinase (ATP) [EC:4.1.1.49]	Metabolism; Carbohydrate metabolism; Glycolysis / Gluconeogenesis | Metabolism; Carbohydrate metabolism; Citrate cycle (TCA cycle) | Metabolism; Carbohydrate metabolism; Pyruvate metabolism | Metabolism; Energy metabolism; Carbon fixation in photosynthetic organisms	0.744266	12-month-old	0.000166697	0.00158543
PF14490	[Helix-hairpin-helix containing domain]		0.764845	12-month-old	0.000166697	0.00158543
COG3459	Cellobiose phosphorylase	Carbohydrate transport and metabolism	0.886932	12-month-old	0.000166697	0.00158543
COG3331	Penicillin-binding protein-related factor A, putative recombinase	General function prediction only	0.919019	12-month-old	0.000166697	0.00158543
COG0827	Adenine-specific DNA methylase	DNA replication, recombination and repair	0.931327	12-month-old	0.000166697	0.00158543
K00302	sarcosine oxidase, subunit alpha [EC:1.5.3.1]	Metabolism; Amino acid metabolism; Glycine, serine and threonine metabolism	1.25295	12-month-old	0.000166697	0.00158543
ENOG4111FE2		Function unknown	1.27455	12-month-old	0.000166697	0.00158543
PF08439	[Oligopeptidase F]		1.29071	12-month-old	0.000166697	0.00158543
COG0830	Urease accessory protein UreF	Posttranslational modification, protein turnover, chaperones	1.59081	12-month-old	0.000166697	0.00158543
ENOG41114SZ	Membrane associated	Function unknown	1.84118	12-month-old	0.000166697	0.00158543
ENOG4111T25	Capsular polysaccharide synthesis protein	Cell wall/membrane/envelope biogenesis	2.21769	12-month-old	0.000169078	0.00160539
K06941	23S rRNA (adenine2503-C2)-methyltransferase [EC:2.1.1.192]	Brite Hierarchies; Protein families: genetic information processing; Ribosome biogenesis	0.277274	12-month-old	0.000173255	0.00163322
K03544	ATP-dependent Clp protease ATP-binding subunit ClpX	Cellular Processes; Cell growth and death; Cell cycle - Caulobacter | Brite Hierarchies; Protein families: genetic information processing; Chaperones and folding catalysts	0.323339	12-month-old	0.000173255	0.00163322
PF01643	[Acyl-ACP thioesterase]		0.619354	12-month-old	0.000173255	0.00163322
COG2302	Uncharacterized conserved protein, contains S4-like domain	Function unknown	0.640951	12-month-old	0.000173255	0.00163322
PF07873	[YabP family]		0.905138	12-month-old	0.000173255	0.00163322
COG4211	ABC-type glucose/galactose transport system, permease component	Carbohydrate transport and metabolism	0.917169	12-month-old	0.000173255	0.00163322
PF13181	[Tetratricopeptide repeat]		1.04392	12-month-old	0.000173255	0.00163322
PF02920	[DNA binding domain of tn916 integrase]		1.0454	12-month-old	0.000173255	0.00163322
K06864	pyridinium-3,5-biscarboxylic acid mononucleotide sulfurtransferase [EC:4.4.1.37]	Not Included in Pathway or Brite; Unclassified: metabolism; Enzymes with EC numbers	1.16849	12-month-old	0.000173255	0.00163322
K18785	beta-1,4-mannooligosaccharide/beta-1,4-mannosyl-N-acetylglucosamine phosphorylase [EC:2.4.1.319 2.4.1.320]	Not Included in Pathway or Brite; Unclassified: metabolism; Enzymes with EC numbers	1.76947	12-month-old	0.000173255	0.00163322
k_Bacteria.p_Bacteroidetes.c_Bacteroidia.o_Bacteroidales.f_Rikenellaceae.g_Alistipes.s_Alistipes.onderdonkii	NA	NA	2.37713	12-month-old	0.000172316	0.00163322
ENOG410XRZB	inulin fructotransferase	Function unknown	2.45087	12-month-old	0.000176743	0.00166334
PF02881	[SRP54-type protein, helical bundle domain]		0.402678	12-month-old	0.000180055	0.00167782
PF07664	[Ferrous iron transport protein B C terminus]		0.514184	12-month-old	0.000180055	0.00167782
PF03054	[tRNA methyl transferase]		0.515186	12-month-old	0.000180055	0.00167782
PF03950	[tRNA synthetases class I (E and Q), anti-codon binding domain]		0.56393	12-month-old	0.000180055	0.00167782
PF00908	[dTDP-4-dehydrorhamnose 3,5-epimerase]		0.580771	12-month-old	0.000180055	0.00167782
PF03448	[MgtE intracellular N domain]		0.686452	12-month-old	0.000180055	0.00167782
K07341	death on curing protein	Brite Hierarchies; Protein families: signaling and cellular processes; Prokaryotic defense system	1.05675	12-month-old	0.000180055	0.00167782
ENOG410XPGN	Membrane	Function unknown	1.53999	12-month-old	0.000180055	0.00167782
ENOG4111S0N	protein conserved in bacteria	Function unknown	1.5427	12-month-old	0.000180055	0.00167782
ENOG41123I3	D-binding helix-turn-helix protein	Transcription	1.76534	12-month-old	0.000180055	0.00167782
PF09556	[HaeIII restriction endonuclease]		2.20356	12-month-old	0.000178675	0.00167782
ENOG4110189		Function unknown	2.23837	12-month-old	0.000182101	0.00169596
ENOG4111Y46		Function unknown	2.23879	12-month-old	0.000183425	0.00170736
ENOG4111MPH		Function unknown	2.26496	12-month-old	0.000185114	0.00172213
ENOG410YX99		Function unknown	2.23778	12-month-old	0.000186083	0.0017302
K00826	branched-chain amino acid aminotransferase [EC:2.6.1.42]	Metabolism; Amino acid metabolism; Cysteine and methionine metabolism | Metabolism; Amino acid metabolism; Valine, leucine and isoleucine degradation | Metabolism; Amino acid metabolism; Valine, leucine and isoleucine biosynthesis | Metabolism; Metabolism of cofactors and vitamins; Pantothenate and CoA biosynthesis | Brite Hierarchies; Protein families: metabolism; Amino acid related enzymes	0.194432	12-month-old	0.000187105	0.00173498
PF01888	[CbiD]		0.622422	12-month-old	0.000187105	0.00173498
ENOG4111KET		Function unknown	1.32112	12-month-old	0.000187105	0.00173498
COG2703	Hemerythrin	Inorganic ion transport and metabolism	2.61293	12-month-old	0.000187105	0.00173498
ENOG410YPC8		Function unknown	1.68654	12-month-old	0.000190523	0.00176571
K01501	nitrilase [EC:3.5.5.1]	Metabolism; Energy metabolism; Nitrogen metabolism | Metabolism; Amino acid metabolism; Tryptophan metabolism | Metabolism; Metabolism of other amino acids; Cyanoamino acid metabolism | Metabolism; Xenobiotics biodegradation and metabolism; Aminobenzoate degradation | Metabolism; Xenobiotics biodegradation and metabolism; Styrene degradation	1.8758	12-month-old	0.000192811	0.00178303
PF08843	[Nucleotidyl transferase AbiEii toxin, Type IV TA system]		0.616448	12-month-old	0.000194415	0.00178334
ENOG4111N9R	Transcriptional regulator, MarR Family	Transcription	0.815666	12-month-old	0.000194415	0.00178334
PF02639	[Uncharacterized BCR, YaiI/YqxD family COG1671]		0.843304	12-month-old	0.000194415	0.00178334
COG1118	ABC-type sulfate/molybdate transport systems, ATPase component	Inorganic ion transport and metabolism	0.851497	12-month-old	0.000194415	0.00178334
K06148	ATP-binding cassette, subfamily C, bacterial	Brite Hierarchies; Protein families: signaling and cellular processes; Transporters	1.0003	12-month-old	0.000194415	0.00178334
ENOG4111NQ9	Pfam:GSPII_F	Intracellular trafficking, secretion, and vesicular transport	1.12157	12-month-old	0.000194415	0.00178334
PF13643	[Domain of unknown function (DUF4145)]		2.15668	12-month-old	0.000194415	0.00178334
K19090	CRISPR-associated protein Cas5t	Brite Hierarchies; Protein families: signaling and cellular processes; Prokaryotic defense system	2.7278	12-month-old	0.000193707	0.00178334
k_Bacteria.p_Proteobacteria.c_Alphaproteobacteria.o_Rhodospirillales.f_Azospirillaceae.g_Azospirillum.s_Azospirillum.sp.	NA	NA	3.20468	12-month-old	0.000193741	0.00178334
k_Bacteria.p_Firmicutes.c_Clostridia.o_Eubacteriales.f_Oscillospiraceae.g_Subdoligranulum.s_Subdoligranulum.sp.	NA	NA	3.38347	12-month-old	0.000194415	0.00178334
K09002	CRISPR-associated protein Csm3	Brite Hierarchies; Protein families: signaling and cellular processes; Prokaryotic defense system	1.93324	12-month-old	0.00019522	0.00178976
ENOG410ZUN9	CHAP domain	Function unknown	2.11501	12-month-old	0.000197337	0.00180819
k_Bacteria.p_Actinobacteria.c_Coriobacteriia.o_Coriobacteriales.f_Coriobacteriaceae.g_Collinsella.s_Collinsella.stercoris	NA	NA	1.91621	12-month-old	0.000199516	0.0018262
K00925	acetate kinase [EC:2.7.2.1]	Metabolism; Carbohydrate metabolism; Pyruvate metabolism | Metabolism; Carbohydrate metabolism; Propanoate metabolism | Metabolism; Energy metabolism; Carbon fixation pathways in prokaryotes | Metabolism; Energy metabolism; Methane metabolism | Metabolism; Metabolism of other amino acids; Taurine and hypotaurine metabolism	0.240063	12-month-old	0.000201992	0.00182632
PF01381	[Helix-turn-helix]		0.427385	12-month-old	0.000201992	0.00182632
PF16199	[Radical_SAM C-terminal domain]		0.470835	12-month-old	0.000201992	0.00182632
K02372	3-hydroxyacyl-[acyl-carrier-protein] dehydratase [EC:4.2.1.59]	Metabolism; Lipid metabolism; Fatty acid biosynthesis | Metabolism; Metabolism of cofactors and vitamins; Biotin metabolism | Brite Hierarchies; Protein families: metabolism; Lipid biosynthesis proteins	0.587801	12-month-old	0.000201992	0.00182632
COG4804	Uncharacterized conserved protein	Function unknown	0.760194	12-month-old	0.000201992	0.00182632
PF02833	[DHHA2 domain]		0.782769	12-month-old	0.000201992	0.00182632
ENOG411245Y	stage V sporulation protein ab	Function unknown	0.977295	12-month-old	0.000201992	0.00182632
ENOG410XW3I		Function unknown	1.04194	12-month-old	0.000201992	0.00182632
K18349	two-component system, OmpR family, response regulator VanR	Environmental Information Processing; Signal transduction; Two-component system | Human Diseases; Drug resistance: Antimicrobial; Vancomycin resistance | Brite Hierarchies; Protein families: signaling and cellular processes; Two-component system | Brite Hierarchies; Protein families: signaling and cellular processes; Antimicrobial resistance genes	1.0511	12-month-old	0.000201992	0.00182632
ENOG41126IX		Function unknown	1.06797	12-month-old	0.000201992	0.00182632
PF11672	[zinc-finger-containing domain]		1.53822	12-month-old	0.000201992	0.00182632
COG1714	Predicted membrane protein/domain	Function unknown	1.58071	12-month-old	0.000201992	0.00182632
ENOG41121KC	Helix-turn-helix	Transcription	1.92867	12-month-old	0.000200808	0.00182632
PF17202	[Single cache domain 3]		2.01739	12-month-old	0.000201992	0.00182632
K17235	arabinosaccharide transport system permease protein	Environmental Information Processing; Membrane transport; ABC transporters | Brite Hierarchies; Protein families: signaling and cellular processes; Transporters	2.01888	12-month-old	0.000201992	0.00182632
k_Bacteria.p_Firmicutes.c_Clostridia.o_Eubacteriales.f_Oscillospiraceae.g_Flavonifractor.s_Flavonifractor.sp.	NA	NA	2.0403	12-month-old	0.000200808	0.00182632
k_Bacteria.p_Proteobacteria.c_Betaproteobacteria.o_Burkholderiales.f_Sutterellaceae.g_Parasutterella.s_Unclassified.Parasutterella	NA	NA	2.42848	12-month-old	0.000199862	0.00182632
ENOG4111Z1K		Function unknown	2.43694	12-month-old	0.000201995	0.00182632
PF14294	[Domain of unknown function (DUF4372)]		2.48175	12-month-old	0.000204328	0.00184643
k_Bacteria.p_Proteobacteria.c_Betaproteobacteria.o_Neisseriales.f_Neisseriaceae.g_Neisseria.s_Unclassified.Neisseria	NA	NA	1.6162	12-month-old	0.000204778	0.00184854
ENOG410ZY0U		Function unknown	2.12939	12-month-old	0.000204778	0.00184854
ENOG410YXTA		Function unknown	1.74066	12-month-old	0.000207305	0.00186888
k_Bacteria.p_Firmicutes.c_Clostridia.o_Eubacteriales.f_Clostridiales.Family.XIII..Incertae.Sedis.g_Mogibacterium.s_Mogibacterium.sp.	NA	NA	2.49578	12-month-old	0.000207361	0.00186888
K09459	phosphonopyruvate decarboxylase [EC:4.1.1.82]	Metabolism; Metabolism of other amino acids; Phosphonate and phosphinate metabolism	1.6031	12-month-old	0.000209116	0.00188271
PF01134	[Glucose inhibited division protein A]		0.425112	12-month-old	0.000209846	0.0018833
PF06325	[Ribosomal protein L11 methyltransferase (PrmA)]		0.483248	12-month-old	0.000209846	0.0018833
PF10825	[Protein of unknown function (DUF2752)]		1.91392	12-month-old	0.000209846	0.0018833
PF05732	[Firmicute plasmid replication protein (RepL)]		2.86825	12-month-old	0.000211347	0.00189578
ENOG410YGXY		Function unknown	1.98964	12-month-old	0.000213	0.0019086
ENOG410XRJW	tonB-dependent Receptor	Inorganic ion transport and metabolism	2.09649	12-month-old	0.000213	0.0019086
K21749	N-acylneuraminate/3-deoxy-D-glycero-D-galacto-nononate cytidylyltransferase [EC:2.7.7.43 2.7.7.92]	Metabolism; Carbohydrate metabolism; Amino sugar and nucleotide sugar metabolism	1.32589	12-month-old	0.00021468	0.00192264
ENOG410YWJ4	PbH1	Function unknown	2.78534	12-month-old	0.000215265	0.00192687
K01866	tyrosyl-tRNA synthetase [EC:6.1.1.1]	Genetic Information Processing; Translation; Aminoacyl-tRNA biosynthesis | Brite Hierarchies; Protein families: metabolism; Amino acid related enzymes | Brite Hierarchies; Protein families: genetic information processing; Transfer RNA biogenesis | Brite Hierarchies; Protein families: genetic information processing; Mitochondrial biogenesis	0.158394	12-month-old	0.000217986	0.00192992
COG0060	Isoleucyl-tRNA synthetase	Translation, ribosomal structure and biogenesis	0.168165	12-month-old	0.000217986	0.00192992
COG0224	F0F1-type ATP synthase, gamma subunit	Energy production and conversion	0.255543	12-month-old	0.000217986	0.00192992
COG0426	Uncharacterized flavoproteins	Energy production and conversion	0.540566	12-month-old	0.000217986	0.00192992
PF13175	[AAA ATPase domain]		0.595922	12-month-old	0.000217986	0.00192992
COG2972	Predicted signal transduction protein with a C-terminal ATPase domain	Signal transduction mechanisms	0.727364	12-month-old	0.000217986	0.00192992
COG1671	Uncharacterized protein conserved in bacteria	Function unknown	0.900729	12-month-old	0.000217986	0.00192992
PF18980	[]		1.03306	12-month-old	0.000217986	0.00192992
ENOG4111I17		Function unknown	1.05722	12-month-old	0.000217986	0.00192992
COG5496	Predicted thioesterase	General function prediction only	1.07881	12-month-old	0.000217986	0.00192992
PF18813	[]		1.11498	12-month-old	0.000217986	0.00192992
COG2932	Predicted transcriptional regulator	Transcription	1.18328	12-month-old	0.000217986	0.00192992
ENOG41121RG		Function unknown	1.39462	12-month-old	0.000217986	0.00192992
ENOG4111MKU		Function unknown	1.49871	12-month-old	0.000217746	0.00192992
ENOG410XR65		Function unknown	1.62737	12-month-old	0.000217986	0.00192992
COG3383	Uncharacterized anaerobic dehydrogenase	General function prediction only	1.68592	12-month-old	0.000217986	0.00192992
k_Bacteria.p_Firmicutes.c_Clostridia.o_Eubacteriales.f_Lachnospiraceae.g_Blautia.s_Unclassified.Blautia	NA	NA	1.86022	12-month-old	0.000217986	0.00192992
ENOG4111NCF	Transcriptional regulator, ARAC family	Transcription	1.90705	12-month-old	0.000216757	0.00192992
K00786	glycosyltransferase [EC:2.4.-.-]	Brite Hierarchies; Protein families: metabolism; Lipopolysaccharide biosynthesis proteins	1.97241	12-month-old	0.000217986	0.00192992
ENOG410Z330		Function unknown	2.17107	12-month-old	0.000216757	0.00192992
K15534	beta-D-galactosyl-(1->4)-L-rhamnose phosphorylase [EC:2.4.1.247]	Not Included in Pathway or Brite; Unclassified: metabolism; Enzymes with EC numbers	2.67932	12-month-old	0.000217746	0.00192992
ENOG410YBRQ		Function unknown	2.58085	12-month-old	0.000221191	0.00195728
ENOG41126IB	Transcriptional regulator	Transcription	1.72959	12-month-old	0.000223289	0.00197482
ENOG4111PKH	Uncharacterized protein conserved in bacteria C-term(DUF2220)	Function unknown	2.23334	12-month-old	0.000223861	0.0019768
ENOG410YBY3		Function unknown	2.31709	12-month-old	0.000225228	0.00198784
COG2502	Asparagine synthetase A	Amino acid transport and metabolism	0.53638	12-month-old	0.000226421	0.00198807
COG0777	Acetyl-CoA carboxylase beta subunit	Lipid metabolism	0.647866	12-month-old	0.000226421	0.00198807
ENOG41122J9	sporulation protein yabp	Function unknown	0.871006	12-month-old	0.000226421	0.00198807
PF17167	[Glycosyl hydrolase 36 superfamily, catalytic domain]		0.9429	12-month-old	0.000226421	0.00198807
PF19595	[]		1.71312	12-month-old	0.000226421	0.00198807
K15531	oligosaccharide reducing-end xylanase [EC:3.2.1.156]	Not Included in Pathway or Brite; Unclassified: metabolism; Enzymes with EC numbers	2.17021	12-month-old	0.000226421	0.00198807
k_Bacteria.p_Firmicutes.c_Clostridia.o_Eubacteriales.f_Peptostreptococcaceae.g_Romboutsia.s_Unclassified.Romboutsia	NA	NA	2.44177	12-month-old	0.000226421	0.00198807
ENOG41118GD	glycosyl transferase group 1	Cell wall/membrane/envelope biogenesis	1.8946	12-month-old	0.000231267	0.00202957
ENOG410XT32		Function unknown	2.06303	12-month-old	0.000231547	0.00203098
ENOG410XVR0		Function unknown	2.6624	12-month-old	0.000232272	0.0020363
K06207	GTP-binding protein	Not Included in Pathway or Brite; Unclassified: signaling and cellular processes; Signaling proteins	0.162843	12-month-old	0.000235163	0.00203752
K01689	enolase [EC:4.2.1.11]	Metabolism; Carbohydrate metabolism; Glycolysis / Gluconeogenesis | Metabolism; Energy metabolism; Methane metabolism | Genetic Information Processing; Folding, sorting and degradation; RNA degradation | Environmental Information Processing; Signal transduction; HIF-1 signaling pathway | Brite Hierarchies; Protein families: genetic information processing; Messenger RNA biogenesis | Brite Hierarch…	0.200421	12-month-old	0.000235163	0.00203752
COG0642	Signal transduction histidine kinase	Signal transduction mechanisms	0.416754	12-month-old	0.000235163	0.00203752
PF09515	[Thiamine transporter protein (Thia_YuaJ)]		0.538646	12-month-old	0.000235163	0.00203752
K09458	3-oxoacyl-[acyl-carrier-protein] synthase II [EC:2.3.1.179]	Metabolism; Lipid metabolism; Fatty acid biosynthesis | Metabolism; Metabolism of cofactors and vitamins; Biotin metabolism | Brite Hierarchies; Protein families: metabolism; Lipid biosynthesis proteins	0.53997	12-month-old	0.000235163	0.00203752
COG1803	Methylglyoxal synthase	Carbohydrate transport and metabolism	0.662558	12-month-old	0.000235163	0.00203752
PF04816	[tRNA (adenine(22)-N(1))-methyltransferase]		0.666487	12-month-old	0.000235163	0.00203752
COG1493	Serine kinase of the HPr protein, regulates carbohydrate metabolism	Signal transduction mechanisms	0.806918	12-month-old	0.000235163	0.00203752
COG4509	Uncharacterized protein conserved in bacteria	Function unknown	0.865789	12-month-old	0.000235163	0.00203752
PF18073	[]		0.954324	12-month-old	0.000235163	0.00203752
K06334	spore coat protein JC	Not Included in Pathway or Brite; Unclassified: signaling and cellular processes; Cell growth	0.982864	12-month-old	0.000235163	0.00203752
K18350	two-component system, OmpR family, sensor histidine kinase VanS [EC:2.7.13.3]	Environmental Information Processing; Signal transduction; Two-component system | Human Diseases; Drug resistance: Antimicrobial; Vancomycin resistance | Brite Hierarchies; Protein families: metabolism; Protein kinases | Brite Hierarchies; Protein families: signaling and cellular processes; Two-component system | Brite Hierarchies; Protein families: signaling and cellular processes; Antimicrobial…	1.10013	12-month-old	0.000235163	0.00203752
K07099	uncharacterized protein	Not Included in Pathway or Brite; Poorly characterized; Function unknown	1.17124	12-month-old	0.000235163	0.00203752
ENOG410ZWJJ	Membrane	Function unknown	1.32223	12-month-old	0.000235163	0.00203752
ENOG410YTTA		Function unknown	1.87574	12-month-old	0.000232778	0.00203752
K02587	nitrogenase molybdenum-cofactor synthesis protein NifE	Not Included in Pathway or Brite; Unclassified: metabolism; Energy metabolism	2.0441	12-month-old	0.000235163	0.00203752
ENOG410XQ88	Transposase (IS4 family) protein	Replication, recombination and repair	2.38395	12-month-old	0.000235163	0.00203752
COG3472	Uncharacterized conserved protein	Function unknown	2.40621	12-month-old	0.000232778	0.00203752
ENOG410XQWY	fad dependent oxidoreductase	Function unknown	2.45218	12-month-old	0.000236739	0.00204909
K01808	ribose 5-phosphate isomerase B [EC:5.3.1.6]	Metabolism; Carbohydrate metabolism; Pentose phosphate pathway | Metabolism; Carbohydrate metabolism; Fructose and mannose metabolism | Metabolism; Energy metabolism; Carbon fixation in photosynthetic organisms	0.541828	12-month-old	0.00024422	0.00208838
PF03063	[Prismane/CO dehydrogenase family]		0.544812	12-month-old	0.00024422	0.00208838
PF14584	[Protein of unknown function (DUF4446)]		0.835178	12-month-old	0.00024422	0.00208838
K06213	magnesium transporter	Brite Hierarchies; Protein families: signaling and cellular processes; Transporters	0.837768	12-month-old	0.00024422	0.00208838
PF12169	[DNA polymerase III subunits gamma and tau domain III]		0.855145	12-month-old	0.00024422	0.00208838
ENOG4111NKI	(ABC) transporter	Function unknown	0.954621	12-month-old	0.00024422	0.00208838
PF17853	[]		0.955627	12-month-old	0.00024422	0.00208838
ENOG41125RI		Function unknown	0.99604	12-month-old	0.00024422	0.00208838
ENOG41127MM	Protein of unknown function (DUF2953)	Function unknown	1.00446	12-month-old	0.00024422	0.00208838
ENOG41127R7		Function unknown	1.04322	12-month-old	0.00024422	0.00208838
PF12960	[Protein of unknown function (DUF3849)]		1.28715	12-month-old	0.00024422	0.00208838
PF15979	[Glycosyl hydrolase family 115]		1.33776	12-month-old	0.00024422	0.00208838
ENOG4111FVZ	VTC domain	Function unknown	1.83203	12-month-old	0.000242027	0.00208838
ENOG410XRQ3	glycosyl transferase group 1	Cell wall/membrane/envelope biogenesis	1.87357	12-month-old	0.00024422	0.00208838
ENOG410XTJ6	Carbohydrate binding family 6	Function unknown	2.19631	12-month-old	0.000242289	0.00208838
k_Bacteria.p_Bacteroidetes.c_Bacteroidia.o_Bacteroidales.f_Bacteroidaceae.g_Bacteroides.s_Bacteroides.stercoris	NA	NA	2.22889	12-month-old	0.00024422	0.00208838
k_Bacteria.p_Firmicutes.c_Negativicutes.o_Veillonellales.f_Veillonellaceae.g_Dialister.s_Unclassified.Dialister	NA	NA	2.56721	12-month-old	0.000242027	0.00208838
ENOG41124TY		Function unknown	2.64973	12-month-old	0.000244055	0.00208838
ENOG410ZWDR		Function unknown	1.69189	12-month-old	0.000245686	0.00209776
ENOG410XYH3	Phage plasmid-related protein TIGR03299	Function unknown	2.10524	12-month-old	0.000245683	0.00209776
ENOG410ZH7W		Function unknown	1.99615	12-month-old	0.000247337	0.00211079
ENOG410XQE9	abortive phage infection	Function unknown	2.13529	12-month-old	0.000249097	0.00212474
ENOG410Y6T0	chromatin binding	Function unknown	2.16746	12-month-old	0.000249519	0.00212728
K01937	CTP synthase [EC:6.3.4.2]	Metabolism; Nucleotide metabolism; Pyrimidine metabolism	0.182228	12-month-old	0.000253604	0.00213539
PF01895	[PhoU domain]		0.467523	12-month-old	0.000253604	0.00213539
PF02570	[Precorrin-8X methylmutase]		0.582817	12-month-old	0.000253604	0.00213539
PF02742	[Iron dependent repressor, metal binding and dimerisation domain]		0.689304	12-month-old	0.000253604	0.00213539
K18707	threonylcarbamoyladenosine tRNA methylthiotransferase MtaB [EC:2.8.4.5]	Brite Hierarchies; Protein families: genetic information processing; Transfer RNA biogenesis	0.710619	12-month-old	0.000253604	0.00213539
K10206	LL-diaminopimelate aminotransferase [EC:2.6.1.83]	Metabolism; Amino acid metabolism; Lysine biosynthesis | Brite Hierarchies; Protein families: metabolism; Amino acid related enzymes	0.735987	12-month-old	0.000253604	0.00213539
COG2221	Dissimilatory sulfite reductase (desulfoviridin), alpha and beta subunits	Energy production and conversion	1.18688	12-month-old	0.000253604	0.00213539
ENOG410ZW6I		Function unknown	1.61089	12-month-old	0.000253604	0.00213539
ENOG410ZXHU	oxidoreductase Domain protein	Function unknown	2.15606	12-month-old	0.000252215	0.00213539
ENOG410XV2J	Phage Mu protein F like protein	Function unknown	2.35312	12-month-old	0.000251072	0.00213539
COG1204	Superfamily II helicase	General function prediction only	1.9949	12-month-old	0.000255724	0.00215217
ENOG410ZWGS	methyl-accepting chemotaxis	Signal transduction mechanisms	1.80364	12-month-old	0.000259525	0.002182
ENOG410YXV5		Function unknown	1.96052	12-month-old	0.000259525	0.002182
PF01926	[50S ribosome-binding GTPase]		0.147744	12-month-old	0.000263325	0.00219339
PF02879	[Phosphoglucomutase/phosphomannomutase, alpha/beta/alpha domain II]		0.244886	12-month-old	0.000263325	0.00219339
PF02811	[PHP domain]		0.295829	12-month-old	0.000263325	0.00219339
PF14659	[Phage integrase, N-terminal SAM-like domain]		0.718812	12-month-old	0.000263325	0.00219339
K01918	pantoate--beta-alanine ligase [EC:6.3.2.1]	Metabolism; Metabolism of other amino acids; beta-Alanine metabolism | Metabolism; Metabolism of cofactors and vitamins; Pantothenate and CoA biosynthesis	0.801588	12-month-old	0.000263325	0.00219339
PF12700	[HlyD family secretion protein]		0.986239	12-month-old	0.000263325	0.00219339
ENOG411226D	PTS HPr component phosphorylation site	Function unknown	1.0058	12-month-old	0.000263325	0.00219339
PF05685	[Putative restriction endonuclease]		1.03428	12-month-old	0.000263325	0.00219339
ENOG410Y3V4	Cobalt transport protein	Inorganic ion transport and metabolism	1.0894	12-month-old	0.000263325	0.00219339
COG2316	Predicted hydrolase (HD superfamily)	General function prediction only	1.10433	12-month-old	0.000263325	0.00219339
PF18983	[]		1.20969	12-month-old	0.000263325	0.00219339
ENOG41124C9	Hypothetical bacterial integral membrane protein (Trep_Strep)	Function unknown	1.60928	12-month-old	0.000263325	0.00219339
k_Bacteria.p_Firmicutes.c_Clostridia.o_Eubacteriales.f_Lachnospiraceae.g_Faecalicatena.s_Unclassified.Faecalicatena	NA	NA	2.01903	12-month-old	0.000261342	0.00219339
ENOG4111MF4		Function unknown	2.34681	12-month-old	0.000261342	0.00219339
ENOG4110XAM	Protein of unknown function DUF262	Function unknown	2.35987	12-month-old	0.000263026	0.00219339
PF16149	[Domain of unknown function (DUF4857)]		1.68314	12-month-old	0.000266479	0.00221749
COG0441	Threonyl-tRNA synthetase	Translation, ribosomal structure and biogenesis	0.173704	12-month-old	0.000273395	0.00225194
K01939	adenylosuccinate synthase [EC:6.3.4.4]	Metabolism; Nucleotide metabolism; Purine metabolism | Metabolism; Amino acid metabolism; Alanine, aspartate and glutamate metabolism	0.187633	12-month-old	0.000273395	0.00225194
COG0745	Response regulators consisting of a CheY-like receiver domain and a winged-helix DNA-binding domain	Transcription|Signal transduction mechanisms	0.279401	12-month-old	0.000273395	0.00225194
COG1077	Actin-like ATPase involved in cell morphogenesis	Cell division and chromosome partitioning	0.494692	12-month-old	0.000273395	0.00225194
K00874	2-dehydro-3-deoxygluconokinase [EC:2.7.1.45]	Metabolism; Carbohydrate metabolism; Pentose phosphate pathway	0.643857	12-month-old	0.000273395	0.00225194
K03783	purine-nucleoside phosphorylase [EC:2.4.2.1]	Metabolism; Nucleotide metabolism; Purine metabolism | Metabolism; Nucleotide metabolism; Pyrimidine metabolism | Metabolism; Metabolism of cofactors and vitamins; Nicotinate and nicotinamide metabolism	0.759565	12-month-old	0.000273395	0.00225194
K03292	glycoside/pentoside/hexuronide:cation symporter, GPH family	Not Included in Pathway or Brite; Unclassified: signaling and cellular processes; Transport	0.771879	12-month-old	0.000273395	0.00225194
PF07907	[YibE/F-like protein]		0.846547	12-month-old	0.000273395	0.00225194
k_Bacteria.p_Firmicutes.c_Bacilli.o_Lactobacillales.f_Streptococcaceae.g_Streptococcus.s_Streptococcus.thermophilus	NA	NA	1.72413	12-month-old	0.000273395	0.00225194
PF09413	[Putative prokaryotic signal transducing protein ]		1.74729	12-month-old	0.000273395	0.00225194
ENOG410XSV4	Acyl-coenzyme A 6-aminopenicillanic acid acyl-transferase	Function unknown	2.28937	12-month-old	0.000273395	0.00225194
ENOG410ZWSP		Function unknown	2.13913	12-month-old	0.00027416	0.00225606
ENOG410XQN7	transposase	Replication, recombination and repair	2.18646	12-month-old	0.00027416	0.00225606
ENOG4112AFU	PilZ domain	Function unknown	2.2981	12-month-old	0.000275892	0.00226922
ENOG4111KBS	Fibronectin type iii domain protein	Function unknown	3.1281	12-month-old	0.000277695	0.00228294
K01039	glutaconate CoA-transferase, subunit A [EC:2.8.3.12]	Metabolism; Carbohydrate metabolism; Butanoate metabolism | Metabolism; Xenobiotics biodegradation and metabolism; Styrene degradation	1.311	12-month-old	0.000278011	0.00228444
ENOG4111F7A		Function unknown	1.65444	12-month-old	0.000278421	0.00228671
K02824	uracil permease	Brite Hierarchies; Protein families: signaling and cellular processes; Transporters	0.45562	12-month-old	0.000283825	0.00231545
COG2875	Precorrin-4 methylase	Coenzyme metabolism	0.629052	12-month-old	0.000283825	0.00231545
COG1713	Predicted HD superfamily hydrolase involved in NAD metabolism	Coenzyme metabolism	0.639224	12-month-old	0.000283825	0.00231545
COG5438	Predicted multitransmembrane protein	Function unknown	0.856098	12-month-old	0.000283825	0.00231545
ENOG411254Y		Function unknown	1.82767	12-month-old	0.000283825	0.00231545
K09939	uncharacterized protein	Not Included in Pathway or Brite; Poorly characterized; Function unknown	1.97587	12-month-old	0.000285047	0.00232431
ENOG410ZVNV		Function unknown	1.89843	12-month-old	0.000288192	0.00234544
ENOG410YAY4		Function unknown	2.9572	12-month-old	0.000288326	0.00234544
ENOG4111JTA		Function unknown	1.66274	12-month-old	0.000289645	0.00235504
ENOG410YVM8		Function unknown	2.87193	12-month-old	0.000290537	0.00236116
ENOG410ZKFY	phospholipase C	Function unknown	2.18954	12-month-old	0.000290864	0.00236269
PF02518	[Histidine kinase-, DNA gyrase B-, and HSP90-like ATPase]		0.246677	12-month-old	0.000294626	0.00237514
COG0168	Trk-type K+ transport systems, membrane components	Inorganic ion transport and metabolism	0.28281	12-month-old	0.000294626	0.00237514
PF00037	[4Fe-4S binding domain]		0.522558	12-month-old	0.000294626	0.00237514
PF03481	[Putative GTP-binding controlling metal-binding]		0.79967	12-month-old	0.000294626	0.00237514
PF14286	[DHHW protein]		0.808328	12-month-old	0.000294626	0.00237514
COG3640	CO dehydrogenase maturation factor	Cell division and chromosome partitioning	1.18009	12-month-old	0.000294626	0.00237514
PF18852	[]		1.34471	12-month-old	0.000294626	0.00237514
K10536	agmatine deiminase [EC:3.5.3.12]	Metabolism; Amino acid metabolism; Arginine and proline metabolism	1.54155	12-month-old	0.000294626	0.00237514
PF17829	[]		1.60516	12-month-old	0.000294626	0.00237514
PF09471	[IgA Peptidase M64]		1.73672	12-month-old	0.000294626	0.00237514
K07031	D-glycero-alpha-D-manno-heptose-7-phosphate kinase [EC:2.7.1.168]	Metabolism; Glycan biosynthesis and metabolism; Lipopolysaccharide biosynthesis	1.93114	12-month-old	0.000294626	0.00237514
ENOG410YU90		Function unknown	2.06722	12-month-old	0.000299905	0.00241655
PF12987	[Domain of unknown function, B. Theta Gene description (DUF3871)]		2.02615	12-month-old	0.000301733	0.00242898
K04077	chaperonin GroEL	Genetic Information Processing; Folding, sorting and degradation; RNA degradation | Organismal Systems; Aging; Longevity regulating pathway - worm | Human Diseases; Endocrine and metabolic diseases; Type I diabetes mellitus | Human Diseases; Infectious diseases: Bacterial; Legionellosis | Human Diseases; Infectious diseases: Bacterial; Tuberculosis | Brite Hierarchies; Protein families: genetic i…	0.13741	12-month-old	0.000305812	0.0024308
PF09424	[Yqey-like protein]		0.565702	12-month-old	0.000305812	0.0024308
COG1610	Uncharacterized conserved protein	Function unknown	0.575409	12-month-old	0.000305812	0.0024308
PF04023	[FeoA domain]		0.576759	12-month-old	0.000305812	0.0024308
K01571	oxaloacetate decarboxylase (Na+ extruding), alpha subunit [EC:7.2.4.2]	Metabolism; Carbohydrate metabolism; Pyruvate metabolism | Brite Hierarchies; Protein families: signaling and cellular processes; Transporters	0.679127	12-month-old	0.000305812	0.0024308
PF08028	[Acyl-CoA dehydrogenase, C-terminal domain]		0.680272	12-month-old	0.000305812	0.0024308
K06023	HPr kinase/phosphorylase [EC:2.7.11.- 2.7.4.-]	Not Included in Pathway or Brite; Unclassified: metabolism; Enzymes with EC numbers	0.858195	12-month-old	0.000305812	0.0024308
K13747	carboxynorspermidine decarboxylase [EC:4.1.1.96]	Metabolism; Amino acid metabolism; Arginine and proline metabolism	0.947621	12-month-old	0.000305812	0.0024308
K00290	saccharopine dehydrogenase (NAD+, L-lysine forming) [EC:1.5.1.7]	Metabolism; Amino acid metabolism; Lysine biosynthesis | Metabolism; Amino acid metabolism; Lysine degradation	0.972921	12-month-old	0.000305812	0.0024308
ENOG4111IM0	Transcriptional regulator, TetR family	Transcription	1.01467	12-month-old	0.000305812	0.0024308
ENOG4111P6H	cell division septal protein	Function unknown	1.12801	12-month-old	0.000305812	0.0024308
PF00148	[Nitrogenase component 1 type Oxidoreductase]		1.31784	12-month-old	0.000305812	0.0024308
k_Bacteria.p_Firmicutes.c_Clostridia.o_Eubacteriales.f_Clostridiaceae.g_Clostridium.s_Unclassified.Clostridium	NA	NA	1.34571	12-month-old	0.000305812	0.0024308
ENOG410ZQEH		Function unknown	1.50046	12-month-old	0.000305174	0.0024308
k_Bacteria.p_Firmicutes.c_Bacilli.o_Lactobacillales.f_Streptococcaceae.g_Streptococcus.s_Streptococcus.salivarius	NA	NA	1.5852	12-month-old	0.000305812	0.0024308
COG4336	Uncharacterized conserved protein	Function unknown	1.6177	12-month-old	0.000305812	0.0024308
ENOG4110H5Q	amidohydrolase family	Function unknown	1.82937	12-month-old	0.000305812	0.0024308
ENOG41124SB	EamA-like transporter family	Function unknown	2.33457	12-month-old	0.000305174	0.0024308
ENOG410YNGB		Function unknown	1.91899	12-month-old	0.000307059	0.00243957
ENOG4112CPX	OmpA family	Cell wall/membrane/envelope biogenesis	1.52012	12-month-old	0.000307393	0.00244109
ENOG41125JT		Function unknown	2.39416	12-month-old	0.000309323	0.00245527
ENOG410XT85	glycosyl transferase group 1	Cell wall/membrane/envelope biogenesis	1.73437	12-month-old	0.000311705	0.00247187
PF14282	[FlxA-like protein]		2.37631	12-month-old	0.000311705	0.00247187
ENOG4111HB2		Function unknown	2.25768	12-month-old	0.000311942	0.0024726
K00962	polyribonucleotide nucleotidyltransferase [EC:2.7.7.8]	Genetic Information Processing; Folding, sorting and degradation; RNA degradation | Brite Hierarchies; Protein families: genetic information processing; Messenger RNA biogenesis | Brite Hierarchies; Protein families: genetic information processing; Transfer RNA biogenesis	0.188367	12-month-old	0.000317395	0.00249033
COG0759	Uncharacterized conserved protein	Function unknown	0.528655	12-month-old	0.000317395	0.00249033
PF18335	[]		0.671028	12-month-old	0.000317395	0.00249033
K07238	zinc transporter, ZIP family	Brite Hierarchies; Protein families: signaling and cellular processes; Transporters	0.696035	12-month-old	0.000317395	0.00249033
COG4753	Response regulator containing CheY-like receiver domain and AraC-type DNA-binding domain	Signal transduction mechanisms	0.783767	12-month-old	0.000317395	0.00249033
K07029	diacylglycerol kinase (ATP) [EC:2.7.1.107]	Metabolism; Lipid metabolism; Glycerolipid metabolism | Metabolism; Lipid metabolism; Glycerophospholipid metabolism	1.141	12-month-old	0.000317395	0.00249033
K03300	citrate-Mg2+:H+ or citrate-Ca2+:H+ symporter, CitMHS family	Not Included in Pathway or Brite; Unclassified: signaling and cellular processes; Transport	1.21708	12-month-old	0.000317395	0.00249033
k_Bacteria.p_Firmicutes.c_Clostridia.o_Unclassified.Clostridia.f_Unclassified.Clostridia.g_Unclassified.Clostridia.s_Unclassified.Clostridia	NA	NA	1.32124	12-month-old	0.000317395	0.00249033
ENOG410XSP9		Function unknown	1.5135	12-month-old	0.000317395	0.00249033
K18344	two-component system, OmpR family, response regulator VanR	Environmental Information Processing; Signal transduction; Two-component system | Human Diseases; Drug resistance: Antimicrobial; Vancomycin resistance | Brite Hierarchies; Protein families: signaling and cellular processes; Two-component system | Brite Hierarchies; Protein families: signaling and cellular processes; Antimicrobial resistance genes	1.54602	12-month-old	0.000317395	0.00249033
COG1865	Uncharacterized conserved protein	Function unknown	1.79516	12-month-old	0.000317395	0.00249033
ENOG410ZJQ0		Function unknown	1.62968	12-month-old	0.000322448	0.00252765
k_Bacteria.p_Firmicutes.c_Clostridia.o_Clostridia.bacterium..no.order.in.NCBI..f_Clostridia.bacterium..no.family.in.NCBI..g_Clostridia.bacterium..no.genus.in.NCBI..s_Clostridia.bacterium	NA	NA	2.20294	12-month-old	0.000322448	0.00252765
PF04172	[LrgB-like family ]		0.487583	12-month-old	0.000329387	0.00255197
K01963	acetyl-CoA carboxylase carboxyl transferase subunit beta [EC:6.4.1.2 2.1.3.15]	Metabolism; Carbohydrate metabolism; Pyruvate metabolism | Metabolism; Carbohydrate metabolism; Propanoate metabolism | Metabolism; Energy metabolism; Carbon fixation pathways in prokaryotes | Metabolism; Lipid metabolism; Fatty acid biosynthesis	0.690234	12-month-old	0.000329387	0.00255197
K03698	3'-5' exoribonuclease [EC:3.1.-.-]	Brite Hierarchies; Protein families: genetic information processing; Messenger RNA biogenesis	0.873119	12-month-old	0.000329387	0.00255197
PF09035	[Excisionase from transposon Tn916]		0.914529	12-month-old	0.000329387	0.00255197
k_Bacteria.p_Firmicutes.c_Clostridia.o_Eubacteriales.f_Clostridiaceae.g_Unclassified.Clostridiaceae.s_Unclassified.Clostridiaceae	NA	NA	1.48781	12-month-old	0.000329387	0.00255197
ENOG4111K1F	Major Facilitator	Carbohydrate transport and metabolism	1.59129	12-month-old	0.000329387	0.00255197
ENOG4111MXZ	FtsX-like permease family	Function unknown	1.6218	12-month-old	0.000326376	0.00255197
PF11368	[Protein of unknown function (DUF3169)]		1.82549	12-month-old	0.000329387	0.00255197
PF01436	[NHL repeat]		1.91647	12-month-old	0.000327774	0.00255197
PF00249	[Myb-like DNA-binding domain]		1.9533	12-month-old	0.000327774	0.00255197
ENOG410Y48A		Function unknown	2.00583	12-month-old	0.000326376	0.00255197
ENOG410XRSS		Function unknown	2.10398	12-month-old	0.000329445	0.00255197
k_Bacteria.p_Bacteroidetes.c_Bacteroidia.o_Bacteroidales.f_Prevotellaceae.g_Prevotella.s_Prevotella.sp.	NA	NA	2.25407	12-month-old	0.000329387	0.00255197
ENOG411227G		Function unknown	2.77173	12-month-old	0.000329387	0.00255197
COG1334	Uncharacterized flagellar protein FlaG	Cell motility and secretion	2.02983	12-month-old	0.000329999	0.00255509
ENOG411001J	Glucan-binding protein C	Function unknown	2.69637	12-month-old	0.000332479	0.00257312
ENOG4111SA5	Pfam:Transposase_8	Replication, recombination and repair	2.24496	12-month-old	0.000337514	0.00261091
K01940	argininosuccinate synthase [EC:6.3.4.5]	Metabolism; Amino acid metabolism; Alanine, aspartate and glutamate metabolism | Metabolism; Amino acid metabolism; Arginine biosynthesis | Human Diseases; Cardiovascular diseases; Fluid shear stress and atherosclerosis | Brite Hierarchies; Protein families: signaling and cellular processes; Exosome	0.159458	12-month-old	0.000341802	0.00262146
PF03717	[Penicillin-binding Protein dimerisation domain]		0.451355	12-month-old	0.000341802	0.00262146
COG2264	Ribosomal protein L11 methylase	Translation, ribosomal structure and biogenesis	0.496262	12-month-old	0.000341802	0.00262146
PF01012	[Electron transfer flavoprotein domain]		0.669661	12-month-old	0.000341802	0.00262146
K01961	acetyl-CoA carboxylase, biotin carboxylase subunit [EC:6.4.1.2 6.3.4.14]	Metabolism; Carbohydrate metabolism; Pyruvate metabolism | Metabolism; Carbohydrate metabolism; Propanoate metabolism | Metabolism; Energy metabolism; Carbon fixation pathways in prokaryotes | Metabolism; Lipid metabolism; Fatty acid biosynthesis	0.684846	12-month-old	0.000341802	0.00262146
PF07486	[Cell Wall Hydrolase]		0.86074	12-month-old	0.000341802	0.00262146
PF14262	[Carbohydrate-binding domain-containing protein Cthe_2159]		0.932804	12-month-old	0.000341802	0.00262146
PF14480	[DNA polymerase III polC-type N-terminus I]		0.981559	12-month-old	0.000341802	0.00262146
ENOG410XRMF	stage III sporulation protein ae	Function unknown	1.00046	12-month-old	0.000341802	0.00262146
ENOG410ZD92	Dehydrogenase	Function unknown	1.29428	12-month-old	0.000341802	0.00262146
ENOG4111G17	Sigma-70, region 4	Function unknown	1.7788	12-month-old	0.000341802	0.00262146
ENOG410Y1MR	Chromate transport protein	Inorganic ion transport and metabolism	1.74472	12-month-old	0.000343544	0.00263245
k_Bacteria.p_Firmicutes.c_Bacilli.o_Lactobacillales.f_Lactobacillaceae.g_Lacticaseibacillus.s_Lacticaseibacillus.rhamnosus	NA	NA	2.20749	12-month-old	0.000345119	0.00264333
ENOG4112BJ0		Function unknown	1.90113	12-month-old	0.00034603	0.00264911
ENOG4112D73		Function unknown	2.33428	12-month-old	0.000348828	0.00266933
PF01676	[Metalloenzyme superfamily]		0.410713	12-month-old	0.000354654	0.00267664
COG2183	Transcriptional accessory protein	Transcription	0.491734	12-month-old	0.000354654	0.00267664
COG2876	3-deoxy-D-arabino-heptulosonate 7-phosphate (DAHP) synthase	Amino acid transport and metabolism	0.549958	12-month-old	0.000354654	0.00267664
PF06177	[QueT transporter]		0.556512	12-month-old	0.000354654	0.00267664
K03215	23S rRNA (uracil1939-C5)-methyltransferase [EC:2.1.1.190]	Brite Hierarchies; Protein families: genetic information processing; Ribosome biogenesis	0.624283	12-month-old	0.000354654	0.00267664
K00788	thiamine-phosphate pyrophosphorylase [EC:2.5.1.3]	Metabolism; Metabolism of cofactors and vitamins; Thiamine metabolism	0.671824	12-month-old	0.000354654	0.00267664
K11069	spermidine/putrescine transport system substrate-binding protein	Environmental Information Processing; Membrane transport; ABC transporters | Brite Hierarchies; Protein families: signaling and cellular processes; Transporters	0.691702	12-month-old	0.000354654	0.00267664
K08234	glyoxylase I family protein	Not Included in Pathway or Brite; Unclassified: metabolism; Amino acid metabolism	0.758985	12-month-old	0.000354654	0.00267664
PF12687	[Protein of unknown function (DUF3801)]		0.788081	12-month-old	0.000354654	0.00267664
ENOG410XQGC		Function unknown	1.02005	12-month-old	0.000354654	0.00267664
K09693	teichoic acid transport system ATP-binding protein [EC:3.6.3.40]	Environmental Information Processing; Membrane transport; ABC transporters | Brite Hierarchies; Protein families: signaling and cellular processes; Transporters	1.0918	12-month-old	0.000354654	0.00267664
ENOG4111P72		Function unknown	1.26351	12-month-old	0.000354654	0.00267664
PF04371	[Porphyromonas-type peptidyl-arginine deiminase]		1.3349	12-month-old	0.000354654	0.00267664
ENOG410XTI6	SusD family	Function unknown	1.45996	12-month-old	0.000352683	0.00267664
ENOG4111S4M	Transposase, YhgA-like	Function unknown	1.5377	12-month-old	0.000354654	0.00267664
PF07286	[Protein of unknown function (DUF1445)]		1.60631	12-month-old	0.000354654	0.00267664
k_Bacteria.p_Bacteroidetes.c_Bacteroidia.o_Bacteroidales.f_Bacteroidaceae.g_Bacteroides.s_Bacteroides.caccae	NA	NA	2.23416	12-month-old	0.000354654	0.00267664
k_Bacteria.p_Actinobacteria.c_Coriobacteriia.o_Coriobacteriales.f_Coriobacteriaceae.g_Collinsella.s_Collinsella.sp.	NA	NA	2.44249	12-month-old	0.000354654	0.00267664
PF16738	[Starch-binding module 26]		2.5583	12-month-old	0.000351024	0.00267664
COG4403	Lantibiotic modifying enzyme	('{} (path not available)', 'COG4403')	2.79373	12-month-old	0.000353458	0.00267664
ENOG4111I86	response regulator	Signal transduction mechanisms	1.54526	12-month-old	0.00036316	0.00273357
ENOG4112AN7		Function unknown	2.2525	12-month-old	0.000365038	0.00274528
K02963	small subunit ribosomal protein S18	Genetic Information Processing; Translation; Ribosome | Brite Hierarchies; Protein families: genetic information processing; Ribosome	0.198282	12-month-old	0.000367956	0.00274541
PF02926	[THUMP domain]		0.564915	12-month-old	0.000367956	0.00274541
COG0523	Putative GTPases (G3E family)	General function prediction only	0.580056	12-month-old	0.000367956	0.00274541
PF07475	[HPr Serine kinase C-terminal domain]		0.75409	12-month-old	0.000367956	0.00274541
PF13311	[Protein of unknown function (DUF4080)]		0.756265	12-month-old	0.000367956	0.00274541
K01819	galactose-6-phosphate isomerase [EC:5.3.1.26]	Metabolism; Carbohydrate metabolism; Galactose metabolism	1.08345	12-month-old	0.000367956	0.00274541
K08600	sortase B [EC:3.4.22.71]	Brite Hierarchies; Protein families: metabolism; Peptidases | Brite Hierarchies; Protein families: metabolism; Peptidoglycan biosynthesis and degradation proteins	1.24094	12-month-old	0.000367956	0.00274541
ENOG410ZVXC	Phage integrase family	Replication, recombination and repair	1.4647	12-month-old	0.000367956	0.00274541
PF19570	[]		1.78938	12-month-old	0.000367956	0.00274541
ENOG41129P8		Function unknown	1.85081	12-month-old	0.000367956	0.00274541
K10793	D-proline reductase (dithiol) PrdA [EC:1.21.4.1]	Metabolism; Amino acid metabolism; Arginine and proline metabolism	1.88463	12-month-old	0.000367956	0.00274541
PF13374	[Tetratricopeptide repeat]		1.92557	12-month-old	0.000367956	0.00274541
ENOG410YF30		Function unknown	3.02488	12-month-old	0.000367391	0.00274541
COG3746	Phosphate-selective porin	Inorganic ion transport and metabolism	1.90758	12-month-old	0.000368501	0.00274671
ENOG410XXFZ		Function unknown	2.12218	12-month-old	0.000368501	0.00274671
ENOG410XU1U		Function unknown	1.78669	12-month-old	0.000369591	0.00274798
ENOG41100UY		Function unknown	2.05726	12-month-old	0.000370342	0.00275236
K00640	serine O-acetyltransferase [EC:2.3.1.30]	Metabolism; Energy metabolism; Sulfur metabolism | Metabolism; Amino acid metabolism; Cysteine and methionine metabolism | Cellular Processes; Cellular community - prokaryotes; Biofilm formation - Vibrio cholerae	0.574599	12-month-old	0.000381725	0.00280271
COG0622	Predicted phosphoesterase	General function prediction only	0.576623	12-month-old	0.000381725	0.00280271
K00864	glycerol kinase [EC:2.7.1.30]	Metabolism; Lipid metabolism; Glycerolipid metabolism | Organismal Systems; Endocrine system; PPAR signaling pathway | Organismal Systems; Environmental adaptation; Plant-pathogen interaction | Brite Hierarchies; Protein families: signaling and cellular processes; Exosome	0.631624	12-month-old	0.000381725	0.00280271
PF14270	[Domain of unknown function (DUF4358)]		0.825803	12-month-old	0.000381725	0.00280271
ENOG4111IA1	acetyltransferase	Function unknown	0.860392	12-month-old	0.000381725	0.00280271
K03700	recombination protein U	Brite Hierarchies; Protein families: genetic information processing; DNA repair and recombination proteins	0.976853	12-month-old	0.000381725	0.00280271
K00986	RNA-directed DNA polymerase [EC:2.7.7.49]	Not Included in Pathway or Brite; Unclassified: metabolism; Enzymes with EC numbers	1.01529	12-month-old	0.000381725	0.00280271
COG1236	Predicted exonuclease of the beta-lactamase fold involved in RNA processing	Translation, ribosomal structure and biogenesis	1.05023	12-month-old	0.000381725	0.00280271
ENOG4111TQP	uptake regulation	Function unknown	1.06679	12-month-old	0.000381725	0.00280271
ENOG410ZWGT	Spore germination	Function unknown	1.09713	12-month-old	0.000381725	0.00280271
K19115	CRISPR-associated protein Csh2	Brite Hierarchies; Protein families: signaling and cellular processes; Prokaryotic defense system	1.43353	12-month-old	0.000381725	0.00280271
K00096	glycerol-1-phosphate dehydrogenase [NAD(P)+] [EC:1.1.1.261]	Metabolism; Lipid metabolism; Glycerophospholipid metabolism	1.48772	12-month-old	0.000381725	0.00280271
PF20063	[]		1.57582	12-month-old	0.000381725	0.00280271
PF01955	[Adenosylcobinamide amidohydrolase]		1.60004	12-month-old	0.000381725	0.00280271
PF14614	[Domain of unknown function (DUF4450)]		1.75493	12-month-old	0.000380035	0.00280271
ENOG410ZVZG		Function unknown	1.88939	12-month-old	0.000379574	0.00280271
COG4548	Nitric oxide reductase activation protein	Inorganic ion transport and metabolism	2.04694	12-month-old	0.000381725	0.00280271
ENOG410YDTM		Function unknown	2.11321	12-month-old	0.000384368	0.00281484
PF14082	[Domain of unknown function (DUF4263)]		2.07424	12-month-old	0.000384772	0.00281659
COG0037	Predicted ATPase of the PP-loop superfamily implicated in cell cycle control	Cell division and chromosome partitioning	0.177938	12-month-old	0.000395973	0.00286899
PF12631	[MnmE helical domain]		0.413414	12-month-old	0.000395973	0.00286899
COG2337	Growth inhibitor	Signal transduction mechanisms	0.573993	12-month-old	0.000395973	0.00286899
COG1277	ABC-type transport system involved in multi-copper enzyme maturation, permease component	General function prediction only	0.821024	12-month-old	0.000395973	0.00286899
ENOG4111PTS	sporulation protein ytfj	Function unknown	0.928689	12-month-old	0.000395973	0.00286899
ENOG410XVMR	conjugative transposon protein	Function unknown	1.02734	12-month-old	0.000395973	0.00286899
ENOG410ZJ6Y		Function unknown	1.16322	12-month-old	0.000392196	0.00286899
COG1401	GTPase subunit of restriction endonuclease	('{} (path not available)', 'COG1401')	1.19289	12-month-old	0.000395973	0.00286899
ENOG410XVPQ	LicD family	Function unknown	1.46677	12-month-old	0.000394573	0.00286899
ENOG4111SD7		Function unknown	1.85632	12-month-old	0.000394107	0.00286899
ENOG410ZJCP	n-acetylmuramoyl-l-alanine amidase	Cell wall/membrane/envelope biogenesis	2.13706	12-month-old	0.000395973	0.00286899
ENOG4111H0I		Function unknown	2.23292	12-month-old	0.000398256	0.00288063
ENOG410YCUM		Function unknown	2.27237	12-month-old	0.000398256	0.00288063
PF12128	[Protein of unknown function (DUF3584)]		2.24573	12-month-old	0.000400533	0.00289342
ENOG410YJNW		Function unknown	1.78079	12-month-old	0.000403429	0.00291187
ENOG410Y4TR		Function unknown	2.11963	12-month-old	0.000403429	0.00291187
k_Bacteria.p_Firmicutes.c_Clostridia.o_Eubacteriales.f_Oscillospiraceae.g_Ruminococcus.s_Ruminococcus.bromii	NA	NA	2.0174	12-month-old	0.000404429	0.00291785
K01883	cysteinyl-tRNA synthetase [EC:6.1.1.16]	Genetic Information Processing; Translation; Aminoacyl-tRNA biosynthesis | Brite Hierarchies; Protein families: metabolism; Amino acid related enzymes | Brite Hierarchies; Protein families: genetic information processing; Transfer RNA biogenesis	0.17475	12-month-old	0.000410717	0.0029357
[truncated: 15,035 more rows]

## Sheet: Supplementary Table 2
Supplementary Table 2. Differential abundance analysis results across 5-month-old and 12-month-old groups for metabolite features.
Feature Type/Library	Feature	Feature function/pathway/details	Fold Change	Group with higher relative abundace	Paired Wilcoxon rank sum test raw p-value	FDR
N_LP.1866	> limit Esi-0.81300193 :16	[ > limit, tgt ]	0.101254	12-month-old	2.61733e-10	2.32078e-06
P_LP.3294	> limit Esi+0.8240001	[ > limit, tgt ]	0.358628	12-month-old	3.0045e-09	3.80584e-06
N_LP.1722	DG(17:0/22:5(7Z,10Z,13Z,16Z,19Z)/0:0)[iso2]	DG(17:0/22:5(7Z,10Z,13Z,16Z,19Z)/0:0)[iso2] [ C42 H72 O5, tgt=,overall=25.54,db=5.96,mfg=45.1, Lipid ID=LMGL02010173,CAS ID=,METLIN ID=451 ]	0.154085	12-month-old	3.4922e-09	3.87067e-06
P_LP.334	C22 H38 N2 O3 Esi+8.447999	[ C22 H38 N2 O3, tgt=,overall=48.75,mfg=97.4 ]	1.00091	12-month-old	7.95397e-09	3.93404e-06
P_AQ.1388	Feruloylagmatine	Feruloylagmatine [ C15 H22 N4 O3, tgt=,overall=96.54,db=96.53,mfg=96.5, KEGG ID=C18325,METLIN ID=7215 ]	1.01205	12-month-old	8.02469e-09	3.93404e-06
N_LP.2249	> limit Esi-0.81300193 :21	[ > limit, tgt ]	0.208139	12-month-old	9.30053e-09	3.93404e-06
P_AQ.337	Lentiginosine	Lentiginosine [ C8 H15 N O2, tgt=,overall=86.14,db=86.14,mfg=86.1, CAS ID=125279-72-3,KEGG ID=C10155,METLIN ID=6816 ]	0.674719	12-month-old	1.0295e-08	3.93404e-06
P_LP.934	cholesta-5,7,8(14),22E-tetraen-3-one	cholesta-5,7,8(14),22E-tetraen-3-one [ C27 H38 O, tgt=,overall=70.10,db=70.08,mfg=70.1, Lipid ID=LMST01010295,METLIN ID=8389 ]	0.699719	12-month-old	1.0777e-08	3.93404e-06
P_LP.295	C22 H38 N2 O3	[ C22 H38 N2 O3, tgt=,overall=49.09,mfg=98.1 ]	0.881708	12-month-old	1.21569e-08	3.99242e-06
P_LP.1614	C5 H11 N4 O	[ C5 H11 N4 O, tgt=,overall=41.04,mfg=82.0 ]	0.67599	12-month-old	1.5412e-08	4.27056e-06
N_LP.1042	<none> Esi-0.81400025 :2	[ <none>, tgt ]	0.141566	12-month-old	2.07952e-08	4.60978e-06
P_LP.442	5-Phenyl-1,3-oxazinane-2,4-dione	5-Phenyl-1,3-oxazinane-2,4-dione [ C10 H9 N O3, tgt=,overall=98.62,db=98.38,mfg=98.8, KEGG ID=C16596,METLIN ID=7125 ]	0.720998	12-month-old	2.15714e-08	4.66521e-06
P_LP.2691	<none> Esi+0.81500113 :3	[ <none>, tgt ]	0.222716	12-month-old	2.29658e-08	4.84852e-06
P_LP.1978	C22 H44 N2 O3 Esi+9.074989	[ C22 H44 N2 O3, tgt=,overall=49.59,mfg=99.1 ]	0.875625	12-month-old	2.44362e-08	5.03898e-06
N_LP.1018	<none> Esi-0.81400025 :1	[ <none>, tgt ]	0.177131	12-month-old	2.66393e-08	5.1507e-06
P_AQ.64	4,5,6,7-Tetrahydroisoxazolo(5,4-c)pyridin-3-ol Esi+7.4520154	4,5,6,7-Tetrahydroisoxazolo(5,4-c)pyridin-3-ol [ C6 H8 N2 O2, tgt=,overall=86.92,db=86.92,mfg=86.9, CAS ID=64603-91-4,KEGG ID=C13693,METLIN ID=6964 ]	1.33192	12-month-old	2.66393e-08	5.1507e-06
P_LP.1239	Phe Arg Val	Phe Arg Val [ C20 H32 N6 O4, tgt=,overall=48.99,db=48.80,mfg=49.1, METLIN ID=2213 ]	0.778194	12-month-old	3.14839e-08	5.47388e-06
N_LP.1065	> limit Esi-0.81400025	[ > limit, tgt ]	0.15292	12-month-old	3.57735e-08	5.76735e-06
P_LP.1770	C4 H2 O8 S2	[ C4 H2 O8 S2, tgt=,overall=25.94,db=0.00,mfg=51.8 ]	0.277983	12-month-old	4.34805e-08	6.32036e-06
N_LP.1282	> limit Esi-0.81300193 :6	[ > limit, tgt ]	0.144273	12-month-old	4.56457e-08	6.52807e-06
P_AQ.149	C7 H10 N2 O2	[ C7 H10 N2 O2, tgt=,overall=49.65,mfg=99.3 ]	0.930446	12-month-old	4.77218e-08	6.53637e-06
P_LP.1371	<none> Esi+0.81400025	[ <none>, tgt ]	0.324533	12-month-old	5.53996e-08	7.11925e-06
P_LP.2398	<none> Esi+0.81500113 :2	[ <none>, tgt ]	0.209645	12-month-old	6.40116e-08	7.83536e-06
N_LP.2019	<none> Esi-0.80700034	[ <none>, tgt ]	0.294441	12-month-old	8.105e-08	8.98338e-06
N_LP.1618	2,2',4,4',5,6'-Hexabromodiphenyl ether	2,2',4,4',5,6'-Hexabromodiphenyl ether [ C12 H4 Br6 O, tgt=,overall=12.49,db=12.4, CAS ID=207122-15-4,KEGG ID=C18138,METLIN ID=7205 ]	0.166427	12-month-old	8.52939e-08	9.22318e-06
P_LP.170	<none> Esi+6.430003	[ <none>, tgt ]	0.760724	12-month-old	8.75743e-08	9.33132e-06
P_LP.555	C21 H52 N20 O7	[ C21 H52 N20 O7, tgt=,overall=46.74,mfg=93.4 ]	0.439033	12-month-old	1.08129e-07	1.00924e-05
P_LP.219	C15 H34 N6 O3 S	[ C15 H34 N6 O3 S, tgt=,overall=38.08,mfg=76.1 ]	0.357854	12-month-old	1.13358e-07	1.04703e-05
P_LP.2468	<none> Esi+0.81400025 :2	[ <none>, tgt ]	0.139698	12-month-old	1.18832e-07	1.05368e-05
P_LP.2316	C12 H17 N O	[ C12 H17 N O, tgt=,overall=42.82,mfg=85.6 ]	0.540263	12-month-old	1.18832e-07	1.05368e-05
N_AQ.595	Boc-Pro-DVal(NMe)-Val-OMe	Boc-Pro-DVal(NMe)-Val-OMe [ C22 H39 N3 O6, tgt=,overall=81.06,db=81.07,mfg=81.0, METLIN ID=6547 ]	0.665519	12-month-old	1.30013e-07	1.11312e-05
N_LP.1253	C36 H69 N6 O S3	[ C36 H69 N6 O S3, tgt=,overall=23.81,db=0.00,mfg=47.6 ]	0.0704092	12-month-old	1.30556e-07	1.11312e-05
N_LP.1548	C38 H65 N5 O3	[ C38 H65 N5 O3, tgt=,overall=28.18,db=0.00,mfg=56.3 ]	0.104518	12-month-old	1.30556e-07	1.11312e-05
P_LP.1098	PE(20:5(5Z,8Z,11Z,14Z,17Z)/18:4(6Z,9Z,12Z,15Z))	PE(20:5(5Z,8Z,11Z,14Z,17Z)/18:4(6Z,9Z,12Z,15Z)) [ C43 H68 N O8 P, tgt=,overall=92.58,db=92.5, Lipid ID=LMGP02010977,METLIN ID=7721 ]	0.687227	12-month-old	1.32607e-07	1.11983e-05
N_AQ.433	C6 H7 N5 O3	[ C6 H7 N5 O3, tgt=,overall=39.73,mfg=79.4 ]	0.446021	12-month-old	1.43396e-07	1.13881e-05
P_AQ.695	C30 H44 N4 O5	[ C30 H44 N4 O5, tgt=,overall=49.85,db=0.00,mfg=99.7 ]	0.990923	12-month-old	1.46089e-07	1.13881e-05
N_LP.1979	> limit Esi-0.81199807 :14	[ > limit, tgt ]	0.0824486	12-month-old	1.50266e-07	1.13881e-05
N_LP.2196	> limit Esi-0.81199807 :19	[ > limit, tgt ]	0.168584	12-month-old	1.50266e-07	1.13881e-05
P_LP.1816	<none> Esi+0.81400025 :1	[ <none>, tgt ]	0.301711	12-month-old	1.50266e-07	1.13881e-05
N_LP.855	C3 Cl2 N O5 S3	[ C3 Cl2 N O5 S3, tgt=,overall=22.10,db=0.00,mfg=44.2 ]	0.106531	12-month-old	1.64974e-07	1.20894e-05
P_LP.279	C30 H67 N4 O16	[ C30 H67 N4 O16, tgt=,overall=49.47,mfg=98.9 ]	0.354477	12-month-old	1.64974e-07	1.20894e-05
P_AQ.448	b-D-Glucopyranosiduronic acid, 6-(3-oxobutyl)-2-naphthalenyl	b-D-Glucopyranosiduronic acid, 6-(3-oxobutyl)-2-naphthalenyl [ C20 H22 O8, tgt=,overall=99.72,db=99.72,mfg=99.7, CAS ID=91488-19-6,METLIN ID=137 ]	0.754402	12-month-old	1.76222e-07	1.2434e-05
P_AQ.453	N-(2'-(4-benzenesulfonamide)-ethyl) arachidonoyl amine	N-(2'-(4-benzenesulfonamide)-ethyl) arachidonoyl amine [ C28 H42 N2 O3 S, tgt=,overall=74.97,db=75.01,mfg=74.9, Lipid ID=LMFA08020053,METLIN ID=3672 ]	0.757519	12-month-old	1.76608e-07	1.2434e-05
N_AQ.553	> limit Esi-5.5	[ > limit, tgt ]	0.711468	12-month-old	1.76687e-07	1.2434e-05
P_LP.182	C22 H4 N3 O24	[ C22 H4 N3 O24, tgt=,overall=38.69,db=0.00,mfg=77.3 ]	0.611619	12-month-old	1.88088e-07	1.2829e-05
P_LP.283	C8 H21 N12 O2	[ C8 H21 N12 O2, tgt=,overall=41.10,mfg=82.2 ]	0.464651	12-month-old	2.0809e-07	1.34681e-05
N_LP.1177	> limit Esi-0.81400025 :1	[ > limit, tgt ]	0.226401	12-month-old	2.3899e-07	1.45145e-05
P_LP.336	PE(18:3(9Z,12Z,15Z)/20:4(5Z,8Z,11Z,14Z))	PE(18:3(9Z,12Z,15Z)/20:4(5Z,8Z,11Z,14Z)) [ C43 H72 N O8 P, tgt=,overall=89.88,db=89.8, Lipid ID=LMGP02010730,METLIN ID=7696 ]	0.302003	12-month-old	2.3899e-07	1.45145e-05
P_AQ.836	N-Acetyl-DL-methionine Esi+1.9419975	N-Acetyl-DL-methionine [ C7 H13 N O3 S, tgt=,overall=96.96,db=96.95,mfg=96.9, CAS ID=1115-47-5,METLIN ID=62466,HMP ID=HMDB1174 ]	0.526912	12-month-old	2.50241e-07	1.50945e-05
P_LP.1205	C16 H41 N14 O7	[ C16 H41 N14 O7, tgt=,overall=31.87,mfg=63.7 ]	0.669105	12-month-old	2.60532e-07	1.52841e-05
N_AQ.341	C3 H2 N2 S2	[ C3 H2 N2 S2, tgt=,overall=30.04,mfg=60.0 ]	0.355767	12-month-old	2.62004e-07	1.52841e-05
P_LP.123	C15 H31 O8	[ C15 H31 O8, tgt=,overall=40.44,db=0.00,mfg=80.8 ]	0.398963	12-month-old	2.62004e-07	1.52841e-05
P_LP.102	C26 H59 N4 O14	[ C26 H59 N4 O14, tgt=,overall=49.32,mfg=98.6 ]	0.436026	12-month-old	2.87152e-07	1.60137e-05
P_LP.114	C20 H10 N2 O22 S2	[ C20 H10 N2 O22 S2, tgt=,overall=36.47,db=0.00,mfg=72.9 ]	0.721248	12-month-old	2.91209e-07	1.61384e-05
P_LP.278	<none> Esi+6.4739995	[ <none>, tgt ]	0.709207	12-month-old	2.93062e-07	1.61403e-05
P_LP.1998	<none> Esi+6.430003 :1	[ <none>, tgt ]	0.750476	12-month-old	3.00482e-07	1.62932e-05
N_LP.1734	C36 H61 N12 O2	[ C36 H61 N12 O2, tgt=,overall=26.90,mfg=53.7 ]	0.155329	12-month-old	3.00585e-07	1.62932e-05
N_AQ.1375	C9 H2 O12 S	[ C9 H2 O12 S, tgt=,overall=29.28,mfg=58.5 ]	0.200657	12-month-old	3.14624e-07	1.66058e-05
P_LP.155	Lys Met Lys	Lys Met Lys [ C17 H35 N5 O4 S, tgt=,overall=37.24,db=74.4, METLIN ID=2335 ]	0.250012	12-month-old	3.29295e-07	1.68778e-05
P_LP.1827	C16 H6 N O14 S	[ C16 H6 N O14 S, tgt=,overall=30.91,mfg=61.8 ]	0.632137	12-month-old	3.36674e-07	1.71216e-05
P_LP.344	<none> Esi+6.3850074	[ <none>, tgt ]	0.60627	12-month-old	3.37913e-07	1.71216e-05
P_LP.2445	C24 H4 N4 O23	[ C24 H4 N4 O23, tgt=,overall=35.94,db=0.00,mfg=71.8 ]	0.721017	12-month-old	3.58834e-07	1.76969e-05
P_AQ.582	cholesta-5,7,8(14),22E-tetraen-3-one	cholesta-5,7,8(14),22E-tetraen-3-one [ C27 H38 O, tgt=,overall=58.12,db=49.39,mfg=66.8, Lipid ID=LMST01010295,METLIN ID=8389 ]	0.707563	12-month-old	3.62755e-07	1.76969e-05
P_AQ.338	Nostocyclopeptide A3	Nostocyclopeptide A3 [ C41 H56 N8 O9, tgt=,overall=61.94,db=61.9, KEGG ID=C15725,METLIN ID=7105 ]	0.777234	12-month-old	3.71388e-07	1.77728e-05
P_LP.167	C23 H10 N O24 S	[ C23 H10 N O24 S, tgt=,overall=37.09,db=0.00,mfg=74.1 ]	0.609862	12-month-old	3.78078e-07	1.77728e-05
P_LP.2079	C22 H42 N2 O3	[ C22 H42 N2 O3, tgt=,overall=49.41,mfg=98.8 ]	0.70515	12-month-old	3.82398e-07	1.77728e-05
N_AQ.1361	C6 H2 O9 S2	[ C6 H2 O9 S2, tgt=,overall=28.98,db=0.00,mfg=57.9 ]	0.381554	12-month-old	3.83227e-07	1.77728e-05
P_AQ.186	C17 H36 N O9	[ C17 H36 N O9, tgt=,overall=41.20,mfg=82.3 ]	0.755244	12-month-old	3.89242e-07	1.77728e-05
P_LP.1148	C23 H55 N16 O10	[ C23 H55 N16 O10, tgt=,overall=46.00,mfg=92.0 ]	0.737414	12-month-old	3.91345e-07	1.77728e-05
P_LP.183	Symphytine	Symphytine [ C20 H31 N O6, tgt=,overall=42.77,db=42.45,mfg=43.0, CAS ID=22571-95-5,KEGG ID=C10409,METLIN ID=6831 ]	0.724983	12-month-old	4.05497e-07	1.80681e-05
P_LP.2742	<none> Esi+0.81500113 :4	[ <none>, tgt ]	0.16621	12-month-old	4.13125e-07	1.83159e-05
P_LP.2701	<none> Esi+6.553996	[ <none>, tgt ]	0.644587	12-month-old	4.1642e-07	1.83701e-05
N_LP.1784	<none> Esi-0.80799896 :10	[ <none>, tgt ]	0.0970342	12-month-old	4.32203e-07	1.86464e-05
P_LP.1018	C17 H40 N9 O4 S	[ C17 H40 N9 O4 S, tgt=,overall=38.25,db=0.00,mfg=76.4 ]	0.22415	12-month-old	4.32203e-07	1.86464e-05
N_AQ.1076	C6 H4 N O7 S2	[ C6 H4 N O7 S2, tgt=,overall=29.88,mfg=59.7 ]	0.290812	12-month-old	4.32203e-07	1.86464e-05
P_LP.482	C16 H14 N O21	[ C16 H14 N O21, tgt=,overall=45.82,mfg=91.6 ]	0.685481	12-month-old	4.33196e-07	1.86464e-05
P_LP.2629	<none> Esi+0.81300193 :20	[ <none>, tgt ]	0.191042	12-month-old	4.52129e-07	1.89954e-05
N_LP.1002	C20 H36 N5 O2	[ C20 H36 N5 O2, tgt=,overall=41.52,mfg=83.0 ]	0.693997	12-month-old	4.54158e-07	1.89954e-05
P_LP.45	Malyngamide J	Malyngamide J [ C33 H53 N O9, tgt=,overall=65.77,db=65.75,mfg=65.7, METLIN ID=6544 ]	0.456365	12-month-old	4.94674e-07	1.99376e-05
N_LP.1785	<none> Esi-0.80999887 :6	[ <none>, tgt ]	0.18599	12-month-old	5.65808e-07	2.17066e-05
P_LP.1693	C14 H5 N5 O13 S	[ C14 H5 N5 O13 S, tgt=,overall=30.18,db=0.00,mfg=60.3 ]	0.603407	12-month-old	5.67602e-07	2.17066e-05
P_AQ.12	Octanoic acid, 3-amino-, (1)-	Octanoic acid, 3-amino-, (1)- [ C8 H17 N O2, tgt=,overall=97.59,db=97.59,mfg=97.5, Lipid ID=LMFA01100020,METLIN ID=7487 ]	0.400994	12-month-old	5.91639e-07	2.22291e-05
P_AQ.268	C15 H31 O8	[ C15 H31 O8, tgt=,overall=49.53,db=0.00,mfg=99.0 ]	0.693639	12-month-old	5.91639e-07	2.22291e-05
P_AQ.313	C9 H16 N2 O2	[ C9 H16 N2 O2, tgt=,overall=49.09,mfg=98.1 ]	0.331506	12-month-old	6.46754e-07	2.39949e-05
N_LP.1931	> limit Esi-0.81300193 :17	[ > limit, tgt ]	0.197064	12-month-old	6.76136e-07	2.4672e-05
P_LP.2507	MID42031:25-hydroxy-16,17,23,23,24,24-hexadehydrovitamin D3 / 25-hydroxy-16,17,23,23,24,24-hexadehyd Esi+8.296012	MID42031:25-hydroxy-16,17,23,23,24,24-hexadehydrovitamin D3 / 25-hydroxy-16,17,23,23,24,24-hexadehyd [ C27 H38 O2, tgt=,overall=68.28,db=68.26,mfg=68.2, Lipid ID=LMST03020091,METLIN ID=4203 ]	0.661934	12-month-old	6.9274e-07	2.51743e-05
P_AQ.230	F4-Neuroprostane (7-series)	F4-Neuroprostane (7-series) [ C22 H34 O5, tgt=,overall=70.47,db=70.47,mfg=70.4, KEGG ID=C13819,METLIN ID=6971 ]	0.688015	12-month-old	7.38804e-07	2.62039e-05
P_LP.169	1-Nitro-5,6-dihydroxy-dihydronaphthalene	1-Nitro-5,6-dihydroxy-dihydronaphthalene [ C10 H9 N O4, tgt=,overall=97.51,db=96.31,mfg=98.7, KEGG ID=C14801,METLIN ID=7033 ]	0.702997	12-month-old	7.77656e-07	2.70411e-05
N_AQ.1015	Gentamicin C2b	Gentamicin C2b [ C20 H41 N5 O7, tgt=,overall=57.04,db=56.93,mfg=57.1, CAS ID=52093-21-7,KEGG ID=C17706,METLIN ID=7186 ]	0.483747	12-month-old	7.88019e-07	2.72944e-05
N_LP.1349	C35 H75 Cl N5	[ C35 H75 Cl N5, tgt=,overall=23.80,db=0.00,mfg=47.6 ]	0.224597	12-month-old	8.0705e-07	2.78448e-05
N_LP.2066	> limit Esi-0.81300193 :19	[ > limit, tgt ]	0.0879623	12-month-old	8.43411e-07	2.87636e-05
P_LP.316	<none> Esi+5.987994	[ <none>, tgt ]	0.244944	12-month-old	8.43411e-07	2.87636e-05
P_AQ.143	Mycinamicin IV	Mycinamicin IV [ C37 H61 N O11, tgt=,overall=65.23,db=65.22,mfg=65.2, CAS ID=73684-71-6,KEGG ID=C18846,METLIN ID=7260 ]	0.701659	12-month-old	8.43411e-07	2.87636e-05
N_LP.1723	<none> Esi-0.8089997 :10	[ <none>, tgt ]	0.161915	12-month-old	8.81347e-07	2.94902e-05
P_LP.196	C15 H33 N3 O8	[ C15 H33 N3 O8, tgt=,overall=33.84,mfg=67.6 ]	0.29517	12-month-old	8.81347e-07	2.94902e-05
P_LP.2476	<none> 6.592001	[ <none>, tgt ]	0.538941	12-month-old	9.17889e-07	2.99936e-05
P_LP.463	<none> Esi+5.806016	[ <none>, tgt ]	0.376367	12-month-old	9.20923e-07	2.99936e-05
P_AQ.67	C27 H55 N8 O10	[ C27 H55 N8 O10, tgt=,overall=48.63,mfg=97.2 ]	0.723989	12-month-old	9.20923e-07	2.99936e-05
P_LP.2318	C17 H38 N4 O9	[ C17 H38 N4 O9, tgt=,overall=43.43,db=0.00,mfg=86.8 ]	0.656003	12-month-old	9.36983e-07	2.99936e-05
P_LP.2210	C25 H41 N25	[ C25 H41 N25, tgt=,overall=38.12,mfg=76.2 ]	0.699528	12-month-old	9.36983e-07	2.99936e-05
P_LP.1252	5-?-Hydroxybutyl Hydantoin Esi+0.9589997	5-?-Hydroxybutyl Hydantoin [ C7 H12 N2 O3, tgt=,overall=85.35,db=84.95,mfg=85.7, CAS ID=5458-06-0,METLIN ID=4472 ]	0.424096	12-month-old	9.62208e-07	3.04711e-05
P_LP.85	C26 H55 N4 O14	[ C26 H55 N4 O14, tgt=,overall=49.59,mfg=99.1 ]	0.681195	12-month-old	9.62208e-07	3.04711e-05
P_LP.2277	5?-Chola-3,11-dien-24-oic Acid Esi+8.457002	5?-Chola-3,11-dien-24-oic Acid [ C24 H36 O2, tgt=,overall=49.12,db=0.00,mfg=98.2, METLIN ID=4296 ]	0.868249	12-month-old	9.62208e-07	3.04711e-05
P_AQ.192	C31 H63 N8 O12	[ C31 H63 N8 O12, tgt=,overall=49.17,mfg=98.3 ]	0.668276	12-month-old	1.00527e-06	3.12763e-05
P_LP.110	C28 H59 N4 O15	[ C28 H59 N4 O15, tgt=,overall=49.14,mfg=98.2 ]	0.725891	12-month-old	1.00527e-06	3.12763e-05
P_LP.1727	Avermectin A1a monosaccharide	Avermectin A1a monosaccharide [ C42 H62 O11, tgt=,overall=77.28,db=77.2, CAS ID=,KEGG ID=C11982,METLIN ID=6369 ]	0.550378	12-month-old	1.02245e-06	3.16997e-05
P_LP.2483	C24 H2 N O23 Esi+6.1879916	[ C24 H2 N O23, tgt=,overall=30.97,db=0.00,mfg=61.9 ]	0.709321	12-month-old	1.0886e-06	3.35162e-05
P_LP.89	C24 H2 N O23	[ C24 H2 N O23, tgt=,overall=37.15,db=0.00,mfg=74.3 ]	0.709331	12-month-old	1.0886e-06	3.35162e-05
N_LP.1375	C8 H Cl3 N O3 S5	[ C8 H Cl3 N O3 S5, tgt=,overall=23.79,db=0.00,mfg=47.5 ]	0.131715	12-month-old	1.09703e-06	3.36427e-05
N_AQ.515	Ile Ile Trp	Ile Ile Trp [ C23 H34 N4 O4, tgt=,overall=79.95,db=79.96,mfg=79.9, METLIN ID=2225 ]	0.546099	12-month-old	1.1003e-06	3.36427e-05
P_LP.2582	C26 H55 N4 O14 Esi+5.4039946	[ C26 H55 N4 O14, tgt=,overall=49.51,mfg=99.0 ]	0.68183	12-month-old	1.14588e-06	3.4421e-05
N_AQ.40	4-Hydroxy-2-quinolone	4-Hydroxy-2-quinolone [ C9 H7 N O2, tgt=,overall=97.61,db=97.44,mfg=97.7, CAS ID=86-95-3,KEGG ID=C16716,METLIN ID=7129 ]	0.709411	12-month-old	1.14588e-06	3.4421e-05
P_LP.2805	<none> Esi+0.81500113 :5	[ <none>, tgt ]	0.203007	12-month-old	1.14905e-06	3.4421e-05
P_LP.1858	<none> Esi+5.737003	[ <none>, tgt ]	0.56776	12-month-old	1.15435e-06	3.44633e-05
P_LP.371	<none> Esi+5.9000106 :1	[ <none>, tgt ]	0.289537	12-month-old	1.19682e-06	3.5357e-05
P_AQ.758	L-Homotyrosine	L-Homotyrosine [ C10 H13 N O3, tgt=,overall=97.22,db=97.22,mfg=97.2, KEGG ID=C18622,METLIN ID=7241 ]	0.499003	12-month-old	1.19682e-06	3.5357e-05
P_LP.837	C21 H51 N16 O9	[ C21 H51 N16 O9, tgt=,overall=44.02,db=0.00,mfg=88.0 ]	0.727792	12-month-old	1.20023e-06	3.5357e-05
P_LP.2827	> limit Esi+6.3859897	[ > limit, tgt ]	0.486402	12-month-old	1.21992e-06	3.58179e-05
P_AQ.764	3-Hydroxyanthranilic acid	3-Hydroxyanthranilic acid [ C7 H7 N O3, tgt=,overall=85.41,db=85.41,mfg=85.4, CAS ID=548-93-6,KEGG ID=C00632,METLIN ID=3275,HMP ID=HMDB0147 ]	0.448661	12-month-old	1.24994e-06	3.62196e-05
N_LP.1382	C18 H10 N3 O6 S2	[ C18 H10 N3 O6 S2, tgt=,overall=48.07,mfg=96.1 ]	0.493833	12-month-old	1.2601e-06	3.63951e-05
P_LP.145	C18 H10 N O15 S	[ C18 H10 N O15 S, tgt=,overall=36.67,mfg=73.3 ]	0.669442	12-month-old	1.29878e-06	3.73905e-05
P_AQ.399	Gymnemic acid I	Gymnemic acid I [ C43 H66 O14, tgt=,overall=66.11,db=66.1, CAS ID=122168-40-5,KEGG ID=C08947,METLIN ID=6729 ]	0.6101	12-month-old	1.32874e-06	3.8079e-05
P_LP.2260	PI(12:0/12:0)	PI(12:0/12:0) [ C33 H63 O13 P, tgt=,overall=43.31,db=86.6, Lipid ID=LMGP06010962,METLIN ID=8098 ]	0.602471	12-month-old	1.33558e-06	3.8079e-05
P_AQ.36	C25 H51 N8 O9	[ C25 H51 N8 O9, tgt=,overall=49.18,mfg=98.3 ]	0.650596	12-month-old	1.36305e-06	3.87378e-05
P_LP.2421	<none> Esi+5.830999	[ <none>, tgt ]	0.532566	12-month-old	1.42517e-06	3.99905e-05
N_AQ.35	C6 H8 N2 O2	[ C6 H8 N2 O2, tgt=,overall=39.67,mfg=79.3 ]	0.894203	12-month-old	1.43434e-06	4.01207e-05
P_LP.3041	C37 H77 N6 O	[ C37 H77 N6 O, tgt=,overall=23.78,db=0.00,mfg=47.5 ]	0.082593	12-month-old	1.48598e-06	4.06673e-05
N_LP.1541	<none> Esi-0.80999887 :5	[ <none>, tgt ]	0.127945	12-month-old	1.48598e-06	4.06673e-05
N_AQ.896	Ascorbyl Palmitate	Ascorbyl Palmitate [ C22 H38 O7, tgt=,overall=68.22,db=68.25,mfg=68.2, CAS ID=137-66-6,METLIN ID=7356 ]	0.47479	12-month-old	1.53637e-06	4.17883e-05
P_LP.733	C16 H14 N O21 Esi+6.4370084	[ C16 H14 N O21, tgt=,overall=45.54,mfg=91.0 ]	0.613514	12-month-old	1.57555e-06	4.24632e-05
P_LP.70	C21 H2 N2 O21 S	[ C21 H2 N2 O21 S, tgt=,overall=32.68,db=0.00,mfg=65.3 ]	0.690439	12-month-old	1.6843e-06	4.47145e-05
P_AQ.1325	2-Iodophenol	2-Iodophenol [ C6 H5 I O, tgt=,overall=34.37,db=68.7, CAS ID=533-58-4,KEGG ID=C01874,METLIN ID=6566 ]	0.165295	12-month-old	1.76458e-06	4.56843e-05
P_LP.1489	C26 H59 N7 O14 Esi+6.241007	[ C26 H59 N7 O14, tgt=,overall=45.13,db=0.00,mfg=90.2 ]	0.723328	12-month-old	1.854e-06	4.72356e-05
P_LP.2061	C14 H37 N14 O6	[ C14 H37 N14 O6, tgt=,overall=36.55,db=0.00,mfg=73.1 ]	0.613232	12-month-old	1.89084e-06	4.77666e-05
N_LP.1525	> limit Esi-0.81199807 :5	[ > limit, tgt ]	0.0806244	12-month-old	2.00579e-06	4.96797e-05
P_AQ.253	Istamycin AO	Istamycin AO [ C13 H27 N3 O7, tgt=,overall=70.73,db=59.06,mfg=82.3, KEGG ID=C17982,METLIN ID=7197 ]	0.63126	12-month-old	2.02021e-06	4.97589e-05
P_LP.139	C19 H42 N O10	[ C19 H42 N O10, tgt=,overall=41.48,mfg=82.9 ]	0.19894	12-month-old	2.09301e-06	5.09854e-05
P_LP.271	<none> Esi+6.07	[ <none>, tgt ]	0.209297	12-month-old	2.1356e-06	5.16972e-05
P_LP.76	C26 H59 N7 O14	[ C26 H59 N7 O14, tgt=,overall=45.13,db=0.00,mfg=90.2 ]	0.720522	12-month-old	2.13972e-06	5.16972e-05
P_AQ.72	C30 H61 N O16	[ C30 H61 N O16, tgt=,overall=49.68,mfg=99.3 ]	0.733206	12-month-old	2.17731e-06	5.2336e-05
P_LP.822	N-Nitrosoguvacoline Esi+1.0119983	N-Nitrosoguvacoline [ C7 H10 N2 O3, tgt=,overall=79.48,db=79.47,mfg=79.4, CAS ID=55557-02-3,KEGG ID=C19482,METLIN ID=7317 ]	0.412167	12-month-old	2.18387e-06	5.2336e-05
P_LP.2513	C19 H32 N6 O2	[ C19 H32 N6 O2, tgt=,overall=42.06,mfg=84.1 ]	0.812207	12-month-old	2.23369e-06	5.33858e-05
P_AQ.84	C40 O8 S2	[ C40 O8 S2, tgt=,overall=33.84,db=0.00,mfg=67.6 ]	0.692158	12-month-old	2.3019e-06	5.42253e-05
P_LP.1667	Pleurostyline	Pleurostyline [ C25 H29 N3 O2, tgt=,overall=79.39,db=79.3, CAS ID=67257-79-8,KEGG ID=C10612,METLIN ID=6842 ]	0.555739	12-month-old	2.30551e-06	5.42253e-05
P_LP.862	C35 H71 N8 O8	[ C35 H71 N8 O8, tgt=,overall=49.83,mfg=99.6 ]	0.37834	12-month-old	2.3532e-06	5.50549e-05
P_LP.2650	C35 H71 N8 O8 Esi+12.412004	[ C35 H71 N8 O8, tgt=,overall=49.83,mfg=99.6 ]	0.38877	12-month-old	2.3532e-06	5.50549e-05
P_LP.21	C22 H51 N4 O12	[ C22 H51 N4 O12, tgt=,overall=49.59,mfg=99.1 ]	0.438702	12-month-old	2.58664e-06	5.83606e-05
N_AQ.366	4-Acetoxyphenol	4-Acetoxyphenol [ C8 H8 O3, tgt=,overall=83.47,db=81.13,mfg=85.8, CAS ID=3233-32-7,KEGG ID=C13636,METLIN ID=4420 ]	0.577534	12-month-old	2.58664e-06	5.83606e-05
P_LP.304	Auriculine	Auriculine [ C31 H45 N O8, tgt=,overall=64.71,db=64.74,mfg=64.6, CAS ID=22595-00-2,KEGG ID=C10280,METLIN ID=6821 ]	0.621622	12-month-old	2.58664e-06	5.83606e-05
P_LP.499	Methyl acetyl ricinoleate Esi+12.663001	Methyl acetyl ricinoleate [ C21 H38 O4, tgt=,overall=97.55,db=97.51,mfg=97.5, CAS ID=140-03-4,KEGG ID=C12280,METLIN ID=6940 ]	0.780929	12-month-old	2.58664e-06	5.83606e-05
P_LP.2549	<none> Esi+0.81199807 :20	[ <none>, tgt ]	0.112126	12-month-old	2.69796e-06	6.01438e-05
P_LP.2520	C7 H5 Cl3 O4 S5	[ C7 H5 Cl3 O4 S5, tgt=,overall=23.53,db=0.00,mfg=47.0 ]	0.146921	12-month-old	2.69796e-06	6.01438e-05
P_LP.261	Methyl acetyl ricinoleate	Methyl acetyl ricinoleate [ C21 H38 O4, tgt=,overall=96.68,db=94.40,mfg=98.9, CAS ID=140-03-4,KEGG ID=C12280,METLIN ID=6940 ]	0.777133	12-month-old	2.69796e-06	6.01438e-05
P_LP.1556	Resolvin D4	Resolvin D4 [ C22 H32 O5, tgt=,overall=54.32,db=36.11,mfg=72.5, Lipid ID=LMFA04000009,METLIN ID=3643 ]	0.537524	12-month-old	2.70593e-06	6.01438e-05
N_LP.810	C18 H8 N3 O5 S	[ C18 H8 N3 O5 S, tgt=,overall=46.87,db=0.00,mfg=93.7 ]	0.52981	12-month-old	2.71315e-06	6.01438e-05
P_AQ.108	C32 H65 N O17	[ C32 H65 N O17, tgt=,overall=49.74,db=0.00,mfg=99.4 ]	0.742453	12-month-old	2.71315e-06	6.01438e-05
P_LP.327	C4 H9 N Esi+1.2129983	[ C4 H9 N, tgt=,overall=42.81,db=0.00,mfg=85.6 ]	0.468102	12-month-old	2.81387e-06	6.22209e-05
N_LP.1462	CAY10408	CAY10408 [ C23 H36 O5, tgt=,overall=68.67,db=68.70,mfg=68.6, CAS ID=212310-16-2,METLIN ID=4559 ]	0.655248	12-month-old	2.83252e-06	6.24774e-05
P_LP.231	Istamycin AO	Istamycin AO [ C13 H27 N3 O7, tgt=,overall=81.98,db=81.93,mfg=82.0, KEGG ID=C17982,METLIN ID=7197 ]	0.563406	12-month-old	3.05675e-06	6.65066e-05
N_LP.1435	C5 H7 Cl3 N3 O4 S4	[ C5 H7 Cl3 N3 O4 S4, tgt=,overall=23.81,db=0.00,mfg=47.6 ]	0.222287	12-month-old	3.06019e-06	6.65066e-05
N_LP.20	Lithocholic acid	Lithocholic acid [ C24 H40 O3, tgt=,overall=98.13,db=99.84,mfg=96.4, Lipid ID=LMST04010003,CAS ID=434-13-9,KEGG ID=C03990,METLIN ID=209,HMP ID=HMDB0076 ]	0.613458	12-month-old	3.08195e-06	6.68158e-05
N_LP.1357	3-Hydroxyanthranilic acid	3-Hydroxyanthranilic acid [ C7 H7 N O3, tgt=,overall=84.92,db=84.91,mfg=84.9, CAS ID=548-93-6,KEGG ID=C00632,METLIN ID=3275,HMP ID=HMDB0147 ]	0.336092	12-month-old	3.14003e-06	6.79089e-05
P_LP.2933	<none> Esi+0.81500113 :6	[ <none>, tgt ]	0.186902	12-month-old	3.25673e-06	6.97523e-05
P_LP.1855	Diethylcarbamazine N-Oxide	Diethylcarbamazine N-Oxide [ C10 H21 N3 O2, tgt=,overall=56.76,db=56.50,mfg=57.0, CAS ID=34812-73-2,METLIN ID=200 ]	0.439502	12-month-old	3.2733e-06	6.99382e-05
P_AQ.1715	C33 H67 N8 O7	[ C33 H67 N8 O7, tgt=,overall=49.51,mfg=99.0 ]	0.351296	12-month-old	3.3944e-06	7.21778e-05
P_AQ.1255	C21 H51 N16 O9	[ C21 H51 N16 O9, tgt=,overall=46.60,mfg=93.2 ]	0.716332	12-month-old	3.43009e-06	7.23719e-05
N_AQ.816	5-D-(5/6)-5-C-(Hydroxymethyl)-2,6-dihydroxycyclohex-2-en-1-one Esi-1.6320016	5-D-(5/6)-5-C-(Hydroxymethyl)-2,6-dihydroxycyclohex-2-en-1-one [ C7 H10 O4, tgt=,overall=85.64,db=85.64,mfg=85.6, KEGG ID=C04815,METLIN ID=6626 ]	0.653849	12-month-old	3.46882e-06	7.23719e-05
P_LP.68	C24 H51 N4 O13	[ C24 H51 N4 O13, tgt=,overall=49.55,mfg=99.1 ]	0.666323	12-month-old	3.46882e-06	7.23719e-05
P_AQ.365	C13 H38 N9 O9	[ C13 H38 N9 O9, tgt=,overall=48.00,db=0.00,mfg=96.0 ]	0.6306	12-month-old	3.49942e-06	7.2839e-05
P_LP.1481	C9 H26 N10 O5	[ C9 H26 N10 O5, tgt=,overall=47.40,mfg=94.8 ]	0.584499	12-month-old	3.56628e-06	7.40567e-05
P_LP.2790	C26 H6 N6 O19 S Esi+6.333994	[ C26 H6 N6 O19 S, tgt=,overall=36.57,db=0.00,mfg=73.1 ]	0.468411	12-month-old	3.63044e-06	7.50376e-05
P_LP.1211	C22 H44 N2 O3	[ C22 H44 N2 O3, tgt=,overall=49.54,mfg=99.0 ]	0.444054	12-month-old	3.69434e-06	7.58281e-05
P_LP.2566	<none> Esi+6.0139956	[ <none>, tgt ]	0.639792	12-month-old	3.73145e-06	7.64128e-05
P_LP.2160	3-Hydroxyanthranilic acid Esi+1.0099987	3-Hydroxyanthranilic acid [ C7 H7 N O3, tgt=,overall=65.92,db=45.44,mfg=86.4, CAS ID=548-93-6,KEGG ID=C00632,METLIN ID=3275,HMP ID=HMDB0147 ]	0.540248	12-month-old	3.9295e-06	7.8123e-05
P_AQ.54	C28 H57 N O15	[ C28 H57 N O15, tgt=,overall=49.67,mfg=99.3 ]	0.729712	12-month-old	3.9295e-06	7.8123e-05
N_LP.1666	2,2',4,4'-Tetrabromodiphenyl ether	2,2',4,4'-Tetrabromodiphenyl ether [ C12 H6 Br4 O, tgt=,overall=46.99,db=46.9, CAS ID=5436-43-1,KEGG ID=C18205,METLIN ID=7207 ]	0.121178	12-month-old	4.09569e-06	8.03462e-05
N_AQ.1466	C12 H2 O14 S	[ C12 H2 O14 S, tgt=,overall=40.70,db=0.00,mfg=81.4 ]	0.118081	12-month-old	4.4485e-06	8.53784e-05
P_LP.391	N-Nitrosoguvacoline	N-Nitrosoguvacoline [ C7 H10 N2 O3, tgt=,overall=45.16,db=0.00,mfg=90.3, CAS ID=55557-02-3,KEGG ID=C19482,METLIN ID=7317 ]	0.496189	12-month-old	4.4485e-06	8.53784e-05
N_AQ.438	(R)-2,3-Dihydroxypropane-1-sulfonate Esi-1.0399985	(R)-2,3-Dihydroxypropane-1-sulfonate [ C3 H8 O5 S, tgt=,overall=76.89,db=76.90,mfg=76.8, KEGG ID=C19675,METLIN ID=7328 ]	0.576851	12-month-old	4.4485e-06	8.53784e-05
P_LP.689	MID42031:25-hydroxy-16,17,23,23,24,24-hexadehydrovitamin D3 / 25-hydroxy-16,17,23,23,24,24-hexadehyd	MID42031:25-hydroxy-16,17,23,23,24,24-hexadehydrovitamin D3 / 25-hydroxy-16,17,23,23,24,24-hexadehyd [ C27 H38 O2, tgt=,overall=65.42,db=65.41,mfg=65.4, Lipid ID=LMST03020091,METLIN ID=4203 ]	0.668365	12-month-old	4.46107e-06	8.54348e-05
N_LP.1805	<none> Esi-0.8040007 :5	[ <none>, tgt ]	0.206326	12-month-old	4.63564e-06	8.80176e-05
P_AQ.18	C24 H50 O13	[ C24 H50 O13, tgt=,overall=49.63,mfg=99.2 ]	0.59474	12-month-old	4.83032e-06	9.05493e-05
N_AQ.12	D-Phenyllactic acid	D-Phenyllactic acid [ C9 H10 O3, tgt=,overall=72.52,db=46.81,mfg=98.2, METLIN ID=5547,HMP ID=HMDB0056 ]	0.604934	12-month-old	4.83032e-06	9.05493e-05
P_LP.268	C26 H6 N6 O19 S	[ C26 H6 N6 O19 S, tgt=,overall=36.06,db=0.00,mfg=72.1 ]	0.466993	12-month-old	4.85067e-06	9.05493e-05
N_LP.276	9-hydroperoxy-12,13-dihydroxy-10-octadecenoic acid	9-hydroperoxy-12,13-dihydroxy-10-octadecenoic acid [ C18 H34 O6, tgt=,overall=99.69,db=99.69,mfg=99.6, Lipid ID=LMFA01040012,METLIN ID=7445 ]	0.585839	12-month-old	4.97117e-06	9.21082e-05
N_AQ.1455	C9 H4 N3 O5 S	[ C9 H4 N3 O5 S, tgt=,overall=31.28,db=0.00,mfg=62.5 ]	0.485725	12-month-old	4.97573e-06	9.21082e-05
P_AQ.428	C33 H73 N18 O	[ C33 H73 N18 O, tgt=,overall=30.74,mfg=61.4 ]	0.371558	12-month-old	5.03281e-06	9.25848e-05
N_AQ.250	C4 H8 O Esi-1.4869996	[ C4 H8 O, tgt=,overall=43.86,db=0.00,mfg=87.7 ]	0.410992	12-month-old	5.03281e-06	9.25848e-05
P_AQ.659	PS(P-20:0/16:0)	PS(P-20:0/16:0) [ C42 H82 N O9 P, tgt=,overall=63.76,db=63.7, Lipid ID=LMGP03030062,METLIN ID=7880 ]	0.392044	12-month-old	5.1107e-06	9.38231e-05
N_LP.1983	Palmitoyl 3-carbacyclic Phosphatidic Acid Esi-12.558996	Palmitoyl 3-carbacyclic Phosphatidic Acid [ C20 H39 O5 P, tgt=,overall=42.17,db=84.3, CAS ID=476310-22-2,METLIN ID=4486 ]	0.763016	12-month-old	5.13553e-06	9.40841e-05
P_AQ.167	Tenovin-6 Esi+3.4159932	Tenovin-6 [ C25 H34 N4 O2 S, tgt=,overall=84.18,db=83.37,mfg=84.9, CAS ID=1011557-82-6,METLIN ID=4545 ]	0.566512	12-month-old	5.49469e-06	9.92289e-05
N_LP.1897	C40 H87 N6 O2	[ C40 H87 N6 O2, tgt=,overall=26.91,db=0.00,mfg=53.8 ]	0.136616	12-month-old	5.69021e-06	0.000101519
N_LP.752	Palmitoyl 3-carbacyclic Phosphatidic Acid	Palmitoyl 3-carbacyclic Phosphatidic Acid [ C20 H39 O5 P, tgt=,overall=42.17,db=84.3, CAS ID=476310-22-2,METLIN ID=4486 ]	0.734094	12-month-old	5.82578e-06	0.000103521
N_LP.2213	> limit Esi-0.81300193 :20	[ > limit, tgt ]	0.0805111	12-month-old	6.17333e-06	0.000108394
P_LP.861	3-Hydroxyanthranilic acid	3-Hydroxyanthranilic acid [ C7 H7 N O3, tgt=,overall=65.92,db=45.44,mfg=86.4, CAS ID=548-93-6,KEGG ID=C00632,METLIN ID=3275,HMP ID=HMDB0147 ]	0.546476	12-month-old	6.17333e-06	0.000108394
P_LP.1156	C33 H67 N8 O7	[ C33 H67 N8 O7, tgt=,overall=49.40,mfg=98.8 ]	0.318353	12-month-old	6.33437e-06	0.000111002
P_LP.60	C26 N2 O14 S2	[ C26 N2 O14 S2, tgt=,overall=34.91,db=0.00,mfg=69.8 ]	0.645052	12-month-old	6.38193e-06	0.000111615
N_LP.2002	C5 H2 Cl2 N O S5	[ C5 H2 Cl2 N O S5, tgt=,overall=19.12,db=0.00,mfg=38.2 ]	0.0904499	12-month-old	6.42937e-06	0.000112223
P_AQ.241	Mycobactin S	Mycobactin S [ C44 H69 N5 O10, tgt=,overall=72.24,db=72.2, CAS ID=26769-11-9,KEGG ID=C12216,METLIN ID=6936 ]	0.614517	12-month-old	6.55182e-06	0.000113912
P_LP.185	C15 H6 N5 O16	[ C15 H6 N5 O16, tgt=,overall=39.07,db=0.00,mfg=78.1 ]	0.588974	12-month-old	6.75537e-06	0.000116764
N_AQ.358	C5 H5 N5 O3	[ C5 H5 N5 O3, tgt=,overall=46.24,mfg=92.4 ]	0.639348	12-month-old	6.97225e-06	0.00011958
P_LP.224	Lys Met Lys Esi+5.987994	Lys Met Lys [ C17 H35 N5 O4 S, tgt=,overall=84.28,db=84.2, METLIN ID=2335 ]	0.30892	12-month-old	7.17764e-06	0.000122628
N_AQ.186	3-Methylglutaric acid	3-Methylglutaric acid [ C6 H10 O4, tgt=,overall=87.05,db=87.05,mfg=87.0, Lipid ID=LMFA01170117,CAS ID=626-51-7,METLIN ID=3798,HMP ID=HMDB0075 ]	0.442958	12-month-old	7.55883e-06	0.000128153
P_AQ.671	<none> Esi+5.622992	[ <none>, tgt ]	0.572386	12-month-old	7.72826e-06	0.000130776
P_LP.1981	C21 H51 N16 O9 Esi+6.1870084	[ C21 H51 N16 O9, tgt=,overall=48.20,db=0.00,mfg=96.4 ]	0.695775	12-month-old	7.95257e-06	0.000133299
P_LP.2204	C9 H3 Cl3 N O2 S3	[ C9 H3 Cl3 N O2 S3, tgt=,overall=23.81,db=0.00,mfg=47.6 ]	0.118751	12-month-old	8.19241e-06	0.000136545
N_LP.157	3,4-Dimethoxy-benzaldehyde	3,4-Dimethoxy-benzaldehyde [ C9 H10 O3, tgt=,overall=81.72,db=63.70,mfg=99.7, CAS ID=120-14-9,KEGG ID=C02201,METLIN ID=4471 ]	0.857186	12-month-old	8.19241e-06	0.000136545
P_AQ.752	> limit Esi+0.9929976	[ > limit, tgt ]	0.411523	12-month-old	8.87658e-06	0.000145219
P_LP.2758	<none> Esi+0.81199807 :24	[ <none>, tgt ]	0.151003	12-month-old	9.16425e-06	0.00014941
N_LP.1654	C26 H41 N O4 S	[ C26 H41 N O4 S, tgt=,overall=49.18,mfg=98.3 ]	0.547977	12-month-old	9.92503e-06	0.000159575
N_LP.1876	<none> Esi-0.81099975 :4	[ <none>, tgt ]	0.0703378	12-month-old	1.00061e-05	0.000159575
N_AQ.693	Lecanoric acid	Lecanoric acid [ C16 H14 O7, tgt=,overall=63.35,db=63.43,mfg=63.2, Lipid ID=LMPK13080001,CAS ID=480-56-8,KEGG ID=C02868,METLIN ID=4102 ]	0.466634	12-month-old	1.00061e-05	0.000159575
P_AQ.315	9-hydroperoxy-12,13-dihydroxy-10-octadecenoic acid	9-hydroperoxy-12,13-dihydroxy-10-octadecenoic acid [ C18 H34 O6, tgt=,overall=98.67,db=98.67,mfg=98.6, Lipid ID=LMFA01040012,METLIN ID=7445 ]	0.54563	12-month-old	1.00061e-05	0.000159575
P_AQ.332	C26 H53 N O14 Esi+4.534992	[ C26 H53 N O14, tgt=,overall=49.55,mfg=99.1 ]	0.710732	12-month-old	1.00061e-05	0.000159575
N_LP.44	1-Nitro-5,6-dihydroxy-dihydronaphthalene	1-Nitro-5,6-dihydroxy-dihydronaphthalene [ C10 H9 N O4, tgt=,overall=98.76,db=98.76,mfg=98.7, KEGG ID=C14801,METLIN ID=7033 ]	0.703053	12-month-old	1.02634e-05	0.000163092
P_LP.605	5-Methoxytryptophan	5-Methoxytryptophan [ C12 H14 N2 O3, tgt=,overall=93.27,db=86.73,mfg=99.8, CAS ID=2504-22-5,METLIN ID=6631,HMP ID=HMDB0233 ]	0.534028	12-month-old	1.04586e-05	0.0001656
N_AQ.1227	Desmethyltrimeprazine	Desmethyltrimeprazine [ C17 H20 N2 S, tgt=,overall=66.47,db=66.51,mfg=66.4, CAS ID=22732-04-3,METLIN ID=294 ]	0.371318	12-month-old	1.07609e-05	0.000169782
P_AQ.1259	C29 H57 N8 O7	[ C29 H57 N8 O7, tgt=,overall=49.64,db=0.00,mfg=99.2 ]	0.652163	12-month-old	1.0834e-05	0.000170328
P_LP.1437	Chimyl alcohol	Chimyl alcohol [ C19 H40 O3, tgt=,overall=79.44,db=79.26,mfg=79.6, CAS ID=6145-69-3,KEGG ID=C13859,METLIN ID=2409 ]	0.275255	12-month-old	1.12721e-05	0.00017493
P_LP.1767	3-Methylcytosine	3-Methylcytosine [ C5 H7 N3 O, tgt=,overall=61.31,db=46.29,mfg=76.3, CAS ID=4776-08-3,METLIN ID=62376,HMP ID=HMDB1160 ]	0.394098	12-month-old	1.12721e-05	0.00017493
P_AQ.1068	C24 H49 N O13	[ C24 H49 N O13, tgt=,overall=49.38,mfg=98.7 ]	0.640645	12-month-old	1.12845e-05	0.00017493
N_AQ.422	PG(O-18:0/20:3(8Z,11Z,14Z))	PG(O-18:0/20:3(8Z,11Z,14Z)) [ C44 H83 O9 P, tgt=,overall=58.15,db=58.1, Lipid ID=LMGP04020036,METLIN ID=7984 ]	0.455224	12-month-old	1.17271e-05	0.000180215
N_AQ.653	2,4,2',4'-Tetrahydroxychalcone Esi-2.815002	2,4,2',4'-Tetrahydroxychalcone [ C15 H12 O5, tgt=,overall=68.39,db=61.85,mfg=74.9, Lipid ID=LMPK12120128,METLIN ID=5193 ]	0.483443	12-month-old	1.17271e-05	0.000180215
N_LP.80	Uric acid	Uric acid [ C5 H4 N4 O3, tgt=,overall=98.75,db=98.38,mfg=99.1, CAS ID=69-93-2,KEGG ID=C00366,METLIN ID=88,HMP ID=HMDB0028 ]	0.539101	12-month-old	1.17271e-05	0.000180215
P_LP.2477	C26 H57 N4 O14 Esi+6.1320014	[ C26 H57 N4 O14, tgt=,overall=46.03,mfg=92.0 ]	0.622908	12-month-old	1.17271e-05	0.000180215
P_AQ.1426	C10 H15 N5 S	[ C10 H15 N5 S, tgt=,overall=48.32,db=0.00,mfg=96.6 ]	0.325217	12-month-old	1.21758e-05	0.000186464
N_LP.1732	C18 H6 N3 O4	[ C18 H6 N3 O4, tgt=,overall=40.13,mfg=80.2 ]	0.348022	12-month-old	1.27612e-05	0.000192766
P_AQ.359	3?,7?,11?-Trihydroxy-12-oxo-5?-cholan-24-oic Acid	3?,7?,11?-Trihydroxy-12-oxo-5?-cholan-24-oic Acid [ C24 H38 O6, tgt=,overall=71.02,db=71.02,mfg=71.0, METLIN ID=4299 ]	0.64748	12-month-old	1.31996e-05	0.000198374
N_AQ.705	Toluene	Toluene [ C7 H8, tgt=,overall=67.03,db=47.55,mfg=86.5, CAS ID=108-88-3,KEGG ID=C01455,METLIN ID=6560 ]	0.442324	12-month-old	1.32727e-05	0.000198799
P_LP.1513	C26 H57 N4 O14 Esi+6.133992	[ C26 H57 N4 O14, tgt=,overall=45.66,mfg=91.3 ]	0.64156	12-month-old	1.33691e-05	0.00019888
P_LP.2482	PS(P-20:0/16:0) Esi+12.392003	PS(P-20:0/16:0) [ C42 H82 N O9 P, tgt=,overall=63.66,db=63.6, Lipid ID=LMGP03030062,METLIN ID=7880 ]	0.363195	12-month-old	1.33902e-05	0.00019888
P_LP.869	PS(P-20:0/16:0)	PS(P-20:0/16:0) [ C42 H82 N O9 P, tgt=,overall=63.66,db=63.6, Lipid ID=LMGP03030062,METLIN ID=7880 ]	0.363462	12-month-old	1.33902e-05	0.00019888
P_AQ.467	Gymnemic acid I Esi+5.498995	Gymnemic acid I [ C43 H66 O14, tgt=,overall=67.58,db=67.5, CAS ID=122168-40-5,KEGG ID=C08947,METLIN ID=6729 ]	0.521091	12-month-old	1.3697e-05	0.000203096
N_LP.1910	C15 H6 N6 O3 S	[ C15 H6 N6 O3 S, tgt=,overall=37.97,db=0.00,mfg=75.9 ]	0.35819	12-month-old	1.44196e-05	0.000209948
N_LP.1550	C5 H Cl3 N4 O2 S4	[ C5 H Cl3 N4 O2 S4, tgt=,overall=23.67,db=0.00,mfg=47.3 ]	0.14321	12-month-old	1.48474e-05	0.000215118
N_LP.868	C7 H2 O11 S	[ C7 H2 O11 S, tgt=,overall=34.35,db=0.00,mfg=68.7 ]	0.457676	12-month-old	1.51941e-05	0.000219424
N_AQ.160	Isoderricin A	Isoderricin A [ C21 H22 O3, tgt=,overall=61.02,db=61.10,mfg=60.9, Lipid ID=LMPK12140014,METLIN ID=5250 ]	0.488172	12-month-old	1.51941e-05	0.000219424
P_AQ.1589	C37 H73 N5 O9	[ C37 H73 N5 O9, tgt=,overall=48.89,mfg=97.7 ]	0.322287	12-month-old	1.53829e-05	0.000220448
N_LP.937	C10 H2 N4 O11 S	[ C10 H2 N4 O11 S, tgt=,overall=33.29,mfg=66.5 ]	0.119914	12-month-old	1.5439e-05	0.000220448
P_AQ.360	5-Methoxytryptophan	5-Methoxytryptophan [ C12 H14 N2 O3, tgt=,overall=91.86,db=87.09,mfg=96.6, CAS ID=2504-22-5,METLIN ID=6631,HMP ID=HMDB0233 ]	0.54473	12-month-old	1.5439e-05	0.000220448
P_AQ.335	PE(20:5(5Z,8Z,11Z,14Z,17Z)/20:5(5Z,8Z,11Z,14Z,17Z))	PE(20:5(5Z,8Z,11Z,14Z,17Z)/20:5(5Z,8Z,11Z,14Z,17Z)) [ C45 H70 N O8 P, tgt=,overall=88.90,db=88.9, Lipid ID=LMGP02010985,METLIN ID=7722 ]	0.614751	12-month-old	1.5516e-05	0.000221191
P_AQ.174	Lys Thr Tyr	Lys Thr Tyr [ C19 H30 N4 O6, tgt=,overall=91.44,db=91.01,mfg=91.8, METLIN ID=1762 ]	0.483362	12-month-old	1.58074e-05	0.000223905
P_LP.2429	C19 O25	[ C19 O25, tgt=,overall=26.06,db=0.00,mfg=52.1 ]	0.557108	12-month-old	1.59592e-05	0.000225226
P_LP.12	C20 H47 N4 O11	[ C20 H47 N4 O11, tgt=,overall=49.50,mfg=99.0 ]	0.399892	12-month-old	1.60531e-05	0.000225226
N_LP.171	15-Oxo-5?-cholan-24-oic Acid	15-Oxo-5?-cholan-24-oic Acid [ C24 H38 O3, tgt=,overall=97.88,db=97.33,mfg=98.4, METLIN ID=4292 ]	0.648022	12-month-old	1.67197e-05	0.000232501
P_AQ.146	Tenovin-6	Tenovin-6 [ C25 H34 N4 O2 S, tgt=,overall=89.40,db=88.05,mfg=90.7, CAS ID=1011557-82-6,METLIN ID=4545 ]	0.52291	12-month-old	1.6729e-05	0.000232501
P_LP.2640	PS(17:0/21:0) Esi+12.370993	PS(17:0/21:0) [ C44 H86 N O10 P, tgt=,overall=58.22,db=58.2, Lipid ID=LMGP03010243,METLIN ID=7790 ]	0.331387	12-month-old	1.70369e-05	0.000236041
P_LP.955	PS(17:0/21:0)	PS(17:0/21:0) [ C44 H86 N O10 P, tgt=,overall=59.74,db=59.7, Lipid ID=LMGP03010243,METLIN ID=7790 ]	0.331873	12-month-old	1.70369e-05	0.000236041
P_AQ.1368	C32 H22 N5 O3	[ C32 H22 N5 O3, tgt=,overall=46.54,db=0.00,mfg=93.0 ]	0.140867	12-month-old	1.73517e-05	0.000238539
N_AQ.232	5-Phenyl-1,3-oxazinane-2,4-dione	5-Phenyl-1,3-oxazinane-2,4-dione [ C10 H9 N O3, tgt=,overall=97.98,db=97.98,mfg=97.9, KEGG ID=C16596,METLIN ID=7125 ]	0.61746	12-month-old	1.73517e-05	0.000238539
N_LP.1971	<none> Esi-0.8059998 :5	[ <none>, tgt ]	0.188638	12-month-old	1.8038e-05	0.000246445
P_LP.39	C26 H57 N4 O14	[ C26 H57 N4 O14, tgt=,overall=45.71,mfg=91.4 ]	0.628044	12-month-old	1.95811e-05	0.000261879
P_AQ.470	C24 H48 N6 O12	[ C24 H48 N6 O12, tgt=,overall=49.79,mfg=99.5 ]	0.499334	12-month-old	2.01025e-05	0.000267641
P_AQ.693	C30 H60 N6 O15	[ C30 H60 N6 O15, tgt=,overall=49.69,mfg=99.3 ]	0.584677	12-month-old	2.01473e-05	0.000267836
P_LP.563	C11 H30 N15 O S	[ C11 H30 N15 O S, tgt=,overall=44.06,mfg=88.1 ]	0.218584	12-month-old	2.10504e-05	0.000276524
P_AQ.621	C15 H42 N9 O10	[ C15 H42 N9 O10, tgt=,overall=48.63,mfg=97.2 ]	0.527814	12-month-old	2.14047e-05	0.000280762
P_AQ.1721	C27 H53 N8 O5	[ C27 H53 N8 O5, tgt=,overall=49.45,db=0.00,mfg=98.9 ]	0.365289	12-month-old	2.16174e-05	0.000283134
P_LP.73	LysoPC(18:2(9Z,12Z))	LysoPC(18:2(9Z,12Z)) [ C26 H51 N O7 P, tgt=,overall=49.75,db=99.5, CAS ID=,KEGG ID=C04230,METLIN ID=61696,HMP ID=HMDB1038 ]	0.624621	12-month-old	2.21423e-05	0.000287041
P_LP.311	Sanguinine	Sanguinine [ C16 H19 N O3, tgt=,overall=98.16,db=96.72,mfg=99.6, KEGG ID=C12232,METLIN ID=6937 ]	0.508354	12-month-old	2.22795e-05	0.000288397
P_AQ.184	C9 H27 N8 O7	[ C9 H27 N8 O7, tgt=,overall=48.26,mfg=96.5 ]	0.563625	12-month-old	2.32836e-05	0.000297916
P_LP.3098	C39 H77 N5 O2 S	[ C39 H77 N5 O2 S, tgt=,overall=23.76,db=0.00,mfg=47.5 ]	0.0830925	12-month-old	2.36179e-05	0.000300088
P_LP.2546	<none> Esi+5.9539905	[ <none>, tgt ]	0.557397	12-month-old	2.46858e-05	0.000311365
P_LP.1533	<none> Esi+6.0159936	[ <none>, tgt ]	0.570548	12-month-old	2.51585e-05	0.000315531
N_AQ.1446	Thr Lys Lys Esi-1.0859989	Thr Lys Lys [ C16 H33 N5 O5, tgt=,overall=62.76,db=62.35,mfg=63.1, METLIN ID=2057 ]	0.265464	12-month-old	2.54923e-05	0.000318366
P_AQ.1566	C19 H38 N10 O6	[ C19 H38 N10 O6, tgt=,overall=48.40,mfg=96.8 ]	0.543279	12-month-old	2.54923e-05	0.000318366
P_LP.2834	<none> Esi+0.81400025 :4	[ <none>, tgt ]	0.142704	12-month-old	2.56697e-05	0.000320131
P_AQ.11	C20 H47 N4 O11	[ C20 H47 N4 O11, tgt=,overall=48.57,db=0.00,mfg=97.1 ]	0.538089	12-month-old	2.64817e-05	0.00032841
N_AQ.25	C10 H9 N O7 S	[ C10 H9 N O7 S, tgt=,overall=49.31,db=0.00,mfg=98.6 ]	0.750028	12-month-old	2.8486e-05	0.000349358
P_LP.2860	<none> Esi+0.81300193 :24	[ <none>, tgt ]	0.0585638	12-month-old	2.85711e-05	0.000349435
P_LP.1880	C34 H75 N4 O11	[ C34 H75 N4 O11, tgt=,overall=49.39,mfg=98.7 ]	0.237219	12-month-old	2.86461e-05	0.000349869
P_AQ.387	C13 H27 N5 O2 S	[ C13 H27 N5 O2 S, tgt=,overall=42.23,db=0.00,mfg=84.4 ]	0.639693	12-month-old	2.93432e-05	0.00035789
N_AQ.866	C9 H6 N3 O2	[ C9 H6 N3 O2, tgt=,overall=41.49,mfg=82.9 ]	0.446767	12-month-old	2.96738e-05	0.000358959
P_LP.136	Practolol	Practolol [ C14 H22 N2 O3, tgt=,overall=96.00,db=95.99,mfg=96.0, CAS ID=6673-35-4,KEGG ID=C11696,METLIN ID=6916 ]	0.570607	12-month-old	3.05556e-05	0.000367123
P_LP.2279	<none> Esi+5.8179946 :1	[ <none>, tgt ]	0.462135	12-month-old	3.19603e-05	0.000380371
N_AQ.1133	C18 H8 N O6	[ C18 H8 N O6, tgt=,overall=40.97,mfg=81.9 ]	0.509679	12-month-old	3.19603e-05	0.000380371
P_LP.207	V-PYRRO/NO	V-PYRRO/NO [ C6 H11 N3 O2, tgt=,overall=89.44,db=82.15,mfg=96.7, CAS ID=179344-98-0,METLIN ID=6298 ]	0.597125	12-month-old	3.20014e-05	0.000380371
P_LP.682	Salicylanilide	Salicylanilide [ C13 H11 N O2, tgt=,overall=86.58,db=86.56,mfg=86.6, CAS ID=87-17-2,KEGG ID=C18915,METLIN ID=7267 ]	0.369683	12-month-old	3.30142e-05	0.000391359
P_LP.1402	N-Nitroso-N-ethylurea	N-Nitroso-N-ethylurea [ C3 H7 N3 O2, tgt=,overall=60.40,db=33.37,mfg=87.4, CAS ID=759-73-9,KEGG ID=C19178,METLIN ID=7291 ]	0.366386	12-month-old	3.32294e-05	0.000392337
P_AQ.1026	4-Methyl-5-thiazoleethanol	4-Methyl-5-thiazoleethanol [ C6 H9 N O S, tgt=,overall=97.72,db=97.71,mfg=97.7, CAS ID=137-00-8,KEGG ID=C04294,METLIN ID=187 ]	0.40393	12-month-old	3.4502e-05	0.00040628
P_AQ.252	<none> Esi+5.945998	[ <none>, tgt ]	0.560994	12-month-old	3.50233e-05	0.000410239
P_LP.2039	C16 H36 N6 O3	[ C16 H36 N6 O3, tgt=,overall=38.47,db=0.00,mfg=76.9 ]	0.273105	12-month-old	3.57827e-05	0.000415736
N_LP.2007	<none> Esi-0.81099975 :5	[ <none>, tgt ]	0.127559	12-month-old	3.58207e-05	0.000415736
N_LP.517	C15 H28 O12	[ C15 H28 O12, tgt=,overall=49.63,mfg=99.2 ]	0.922474	12-month-old	3.64325e-05	0.000421733
P_LP.1380	15-HETE-G	15-HETE-G [ C23 H38 O5, tgt=,overall=66.14,db=66.09,mfg=66.1, Lipid ID=LMGL01010030,METLIN ID=7556 ]	0.32311	12-month-old	3.86033e-05	0.000442242
P_AQ.395	(S)-Piperazine-2-carboxamide	(S)-Piperazine-2-carboxamide [ C5 H11 N3 O, tgt=,overall=87.10,db=87.10,mfg=87.1, KEGG ID=C19782,METLIN ID=7335 ]	0.346143	12-month-old	3.86033e-05	0.000442242
P_AQ.1296	C26 H53 N O14 Esi+4.533997	[ C26 H53 N O14, tgt=,overall=49.78,mfg=99.5 ]	0.510353	12-month-old	3.86033e-05	0.000442242
P_LP.517	C22 H28 N2 O6	[ C22 H28 N2 O6, tgt=,overall=49.81,mfg=99.6 ]	0.642068	12-month-old	3.93662e-05	0.000448663
P_AQ.34	3?,12?-Dihydroxy-5?-chol-6-en-24-oic Acid	3?,12?-Dihydroxy-5?-chol-6-en-24-oic Acid [ C24 H38 O4, tgt=,overall=97.73,db=97.73,mfg=97.7, KEGG ID=C11637,METLIN ID=4280 ]	0.5945	12-month-old	4.00703e-05	0.000453772
P_AQ.392	C19 H47 N16 O8	[ C19 H47 N16 O8, tgt=,overall=45.79,db=0.00,mfg=91.5 ]	0.56141	12-month-old	4.11561e-05	0.00046488
P_LP.2461	5-?-Hydroxybutyl Hydantoin Esi+0.9179993	5-?-Hydroxybutyl Hydantoin [ C7 H12 N2 O3, tgt=,overall=85.90,db=85.90,mfg=85.9, CAS ID=5458-06-0,METLIN ID=4472 ]	0.3686	12-month-old	4.15901e-05	0.000468589
P_AQ.977	C19 H2 N O22 S	[ C19 H2 N O22 S, tgt=,overall=35.40,db=0.00,mfg=70.8 ]	0.543792	12-month-old	4.38704e-05	0.000485642
N_AQ.1465	PG(22:2(13Z,16Z)/16:0)	PG(22:2(13Z,16Z)/16:0) [ C44 H83 O10 P, tgt=,overall=65.47,db=65.4, Lipid ID=LMGP04010762,METLIN ID=7958 ]	0.275614	12-month-old	4.47954e-05	0.000492805
P_LP.479	Prosulfocarb Esi+0.8529983	Prosulfocarb [ C14 H21 N O S, tgt=,overall=46.97,db=46.38,mfg=47.5, CAS ID=52888-80-9,KEGG ID=C18760,METLIN ID=7253 ]	0.37654	12-month-old	4.56251e-05	0.000500071
P_LP.277	MG(18:1(9Z)/0:0/0:0)	MG(18:1(9Z)/0:0/0:0) [ C21 H40 O4, tgt=,overall=97.64,db=95.74,mfg=99.5, METLIN ID=62349,HMP ID=HMDB1156 ]	0.717965	12-month-old	4.64846e-05	0.000507224
N_LP.790	C30 H50 O6 S Esi-9.547982	[ C30 H50 O6 S, tgt=,overall=49.00,mfg=98.0 ]	0.490163	12-month-old	4.65568e-05	0.000507224
P_AQ.1258	C31 H63 N8 O6	[ C31 H63 N8 O6, tgt=,overall=49.38,mfg=98.7 ]	0.246161	12-month-old	4.82341e-05	0.000522212
N_LP.1043	C20 H24 N4 O6 S	[ C20 H24 N4 O6 S, tgt=,overall=46.20,mfg=92.3 ]	0.0254879	12-month-old	5.00459e-05	0.000540508
P_LP.121	C21 H46 N O11	[ C21 H46 N O11, tgt=,overall=43.85,mfg=87.7 ]	0.137797	12-month-old	5.41712e-05	0.000580818
N_AQ.113	Lansoprazole	Lansoprazole [ C16 H14 F3 N3 O2 S, tgt=,overall=48.76,db=97.5, CAS ID=103577-45-3,KEGG ID=D00355,METLIN ID=919,HMP ID=HMDB0500 ]	0.62623	12-month-old	5.41712e-05	0.000580818
N_LP.1454	Cinnavalininate	Cinnavalininate [ C14 H8 N2 O6, tgt=,overall=77.07,db=77.09,mfg=77.0, KEGG ID=C05640,METLIN ID=58205,HMP ID=HMDB0407 ]	0.325388	12-month-old	5.66105e-05	0.000606238
P_LP.1984	<none> Esi+5.887006	[ <none>, tgt ]	0.491943	12-month-old	5.68075e-05	0.000607614
P_LP.1256	C22 Sulfatide	C22 Sulfatide [ C46 H89 N O11 S, tgt=,overall=89.61,db=89.6, Lipid ID=LMSP06020009,METLIN ID=4162 ]	0.220231	12-month-old	5.89111e-05	0.000625587
N_AQ.1109	Isopropenylacetic acid	Isopropenylacetic acid [ C5 H8 O2, tgt=,overall=86.92,db=86.86,mfg=86.9, Lipid ID=LMFA01020110,CAS ID=,METLIN ID=463 ]	0.402235	12-month-old	6.23459e-05	0.000656557
P_LP.604	C24 H32 N5 O4	[ C24 H32 N5 O4, tgt=,overall=49.42,mfg=98.8 ]	0.452503	12-month-old	6.29556e-05	0.000662191
N_AQ.887	C14 H3 N S3	[ C14 H3 N S3, tgt=,overall=42.72,db=0.00,mfg=85.4 ]	0.362652	12-month-old	6.43172e-05	0.00067289
P_LP.2233	C3 H3 Cl3 N O S2	[ C3 H3 Cl3 N O S2, tgt=,overall=23.78,db=0.00,mfg=47.5 ]	0.180971	12-month-old	6.46557e-05	0.00067289
P_LP.1529	N-Nitrososarcosine Esi+1.5039984	N-Nitrososarcosine [ C3 H6 N2 O3, tgt=,overall=56.62,db=44.38,mfg=68.8, CAS ID=13256-22-9,KEGG ID=C19286,METLIN ID=7300 ]	0.205364	12-month-old	6.46557e-05	0.00067289
P_LP.486	b-D-Glucopyranosiduronic acid, 6-(3-oxobutyl)-2-naphthalenyl	b-D-Glucopyranosiduronic acid, 6-(3-oxobutyl)-2-naphthalenyl [ C20 H22 O8, tgt=,overall=98.88,db=98.86,mfg=98.8, CAS ID=91488-19-6,METLIN ID=137 ]	0.381672	12-month-old	6.54566e-05	0.000678835
P_LP.1585	C18 O19 S2	[ C18 O19 S2, tgt=,overall=29.39,db=0.00,mfg=58.7 ]	0.592954	12-month-old	6.63901e-05	0.00068691
N_LP.2164	<none> Esi-0.8089997 :11	[ <none>, tgt ]	0.0873983	12-month-old	6.70464e-05	0.000691279
P_LP.138	L-Pipecolic acid Esi+0.97799814	L-Pipecolic acid [ C6 H11 N O2, tgt=,overall=91.68,db=85.02,mfg=98.3, CAS ID=3105-95-1,KEGG ID=C00408,METLIN ID=6310 ]	0.585136	12-month-old	6.70464e-05	0.000691279
N_AQ.152	MG(18:1(9Z)/0:0/0:0)	MG(18:1(9Z)/0:0/0:0) [ C21 H40 O4, tgt=,overall=81.88,db=81.77,mfg=82.0, METLIN ID=62349,HMP ID=HMDB1156 ]	0.691735	12-month-old	6.91951e-05	0.000711002
N_AQ.338	C27 H32 N6	[ C27 H32 N6, tgt=,overall=39.62,mfg=79.2 ]	0.33525	12-month-old	6.95205e-05	0.000711002
N_AQ.1183	3-Hydroxyanthranilic acid	3-Hydroxyanthranilic acid [ C7 H7 N O3, tgt=,overall=86.28,db=86.28,mfg=86.2, CAS ID=548-93-6,KEGG ID=C00632,METLIN ID=3275,HMP ID=HMDB0147 ]	0.222005	12-month-old	7.18133e-05	0.000731917
P_AQ.70	Pheophytin a	Pheophytin a [ C55 H74 N4 O5, tgt=,overall=99.16,db=99.1, CAS ID=,KEGG ID=C05797,METLIN ID=6391 ]	0.757721	12-month-old	7.19743e-05	0.000732716
P_LP.1843	C30 H57 N15 O	[ C30 H57 N15 O, tgt=,overall=48.72,mfg=97.4 ]	0.199805	12-month-old	7.47303e-05	0.000747893
N_LP.368	2-Hydroxy-5-methylquinone	2-Hydroxy-5-methylquinone [ C7 H6 O3, tgt=,overall=86.73,db=86.73,mfg=86.7, CAS ID=615-91-8,KEGG ID=C18316,METLIN ID=7215 ]	0.34955	12-month-old	7.47303e-05	0.000747893
P_LP.284	9(Z),11(E)-Conjugated Linoleic Acid	9(Z),11(E)-Conjugated Linoleic Acid [ C18 H32 O2, tgt=,overall=84.62,db=84.60,mfg=84.6, Lipid ID=LMFA01030118,CAS ID=2540-56-9,KEGG ID=C04056,METLIN ID=24063,HMP ID=HMDB0379 ]	0.208723	12-month-old	7.74716e-05	0.00076925
P_LP.630	C16 H42 N16 O3	[ C16 H42 N16 O3, tgt=,overall=45.34,db=0.00,mfg=90.6 ]	0.213823	12-month-old	7.97931e-05	0.000788768
P_LP.1198	Solanidine	Solanidine [ C27 H43 N O, tgt=,overall=97.95,db=97.95,mfg=97.9, Lipid ID=LMST01150007,KEGG ID=C06543,METLIN ID=4180 ]	0.711669	12-month-old	8.41725e-05	0.000826531
P_LP.17	3?-Hydroxy-12-oxo-5?-chol-8-en-24-oic Acid	3?-Hydroxy-12-oxo-5?-chol-8-en-24-oic Acid [ C24 H36 O4, tgt=,overall=98.14,db=98.13,mfg=98.1, METLIN ID=4295 ]	0.60135	12-month-old	8.47245e-05	0.000831031
P_AQ.281	17beta-Hydroxy-2alpha-(methoxymethyl)-17-methyl-5alpha-androstan-3-one	17beta-Hydroxy-2alpha-(methoxymethyl)-17-methyl-5alpha-androstan-3-one [ C22 H36 O3, tgt=,overall=98.43,db=98.43,mfg=98.4, KEGG ID=C14919,METLIN ID=7042 ]	0.383584	12-month-old	8.62771e-05	0.000841061
P_AQ.1782	> limit Esi+1.0270003	[ > limit, tgt ]	0.184616	12-month-old	8.63162e-05	0.000841061
P_LP.350	C18 H39 N6 O9	[ C18 H39 N6 O9, tgt=,overall=39.86,mfg=79.7 ]	0.491184	12-month-old	8.75273e-05	0.00085006
N_LP.628	C5 H6 N O7 S2	[ C5 H6 N O7 S2, tgt=,overall=30.41,mfg=60.8 ]	0.382945	12-month-old	8.78992e-05	0.000851805
P_LP.75	C19 H47 N16 O8 Esi+6.0739875	[ C19 H47 N16 O8, tgt=,overall=45.59,db=0.00,mfg=91.1 ]	0.524179	12-month-old	9.1186e-05	0.000879811
P_LP.1841	N-acyl capnines	N-acyl capnines [ C34 H65 N O5 S, tgt=,overall=89.49,db=89.56,mfg=89.4, Lipid ID=LMSP00000003,METLIN ID=5389 ]	0.146928	12-month-old	9.2664e-05	0.000888272
P_LP.1323	C27 H57 N O10	[ C27 H57 N O10, tgt=,overall=49.01,db=0.00,mfg=98.0 ]	0.320317	12-month-old	9.43436e-05	0.000901449
N_LP.1482	C23 H32 N6	[ C23 H32 N6, tgt=,overall=40.39,mfg=80.7 ]	0.646266	12-month-old	9.52775e-05	0.000909393
P_LP.2287	C10 H Cl3 N O3 S4	[ C10 H Cl3 N O3 S4, tgt=,overall=21.82,db=0.00,mfg=43.6 ]	0.14958	12-month-old	9.60225e-05	0.000913553
P_LP.33	C19 H47 N16 O8	[ C19 H47 N16 O8, tgt=,overall=45.48,db=0.00,mfg=90.9 ]	0.591642	12-month-old	9.81111e-05	0.000929549
P_LP.1904	Cys Pro Leu	Cys Pro Leu [ C14 H25 N3 O4 S, tgt=,overall=82.82,db=82.79,mfg=82.8, METLIN ID=2081 ]	0.088013	12-month-old	9.94957e-05	0.000936548
P_AQ.1034	C45 H29 N8 O	[ C45 H29 N8 O, tgt=,overall=29.71,db=0.00,mfg=59.4 ]	0.179552	12-month-old	9.94957e-05	0.000936548
P_LP.2621	C22 H40 N2 O3 Esi+9.145013	[ C22 H40 N2 O3, tgt=,overall=49.16,db=0.00,mfg=98.3 ]	0.474588	12-month-old	0.000104191	0.000973514
P_AQ.1355	9Z,11-Dodecadien-1-ol	9Z,11-Dodecadien-1-ol [ C12 H22 O, tgt=,overall=82.69,db=82.67,mfg=82.7, Lipid ID=LMFA05000157,METLIN ID=4610 ]	0.230546	12-month-old	0.000106801	0.000992665
N_AQ.1330	C25 H56 N23	[ C25 H56 N23, tgt=,overall=36.26,db=0.00,mfg=72.5 ]	0.334952	12-month-old	0.000106801	0.000992665
P_AQ.1544	Diethylcarbamazine	Diethylcarbamazine [ C10 H21 N3 O, tgt=,overall=87.45,db=87.45,mfg=87.4, CAS ID=90-89-1,KEGG ID=C07968,METLIN ID=200 ]	0.515146	12-month-old	0.000109436	0.00101397
N_LP.818	7-Methyluric acid	7-Methyluric acid [ C6 H6 N4 O3, tgt=,overall=71.89,db=71.89,mfg=71.8, KEGG ID=C16355,METLIN ID=61975,HMP ID=HMDB1110 ]	0.295012	12-month-old	0.00011064	0.00102193
P_LP.2385	Solamargine	Solamargine [ C45 H73 N O15, tgt=,overall=72.79,db=72.7, CAS ID=20311-51-7,KEGG ID=C10819,METLIN ID=6860 ]	0.37398	12-month-old	0.0001135	0.00104725
P_AQ.1402	PS(19:0/22:6(4Z,7Z,10Z,13Z,16Z,19Z))	PS(19:0/22:6(4Z,7Z,10Z,13Z,16Z,19Z)) [ C47 H80 N O10 P, tgt=,overall=89.04,db=89.0, Lipid ID=LMGP03010479,METLIN ID=7814 ]	0.501427	12-month-old	0.000114695	0.00105177
P_AQ.1366	C26 H51 N8 O5	[ C26 H51 N8 O5, tgt=,overall=49.49,db=0.00,mfg=98.9 ]	0.344114	12-month-old	0.000117669	0.00107675
N_LP.1917	PS(18:3(6Z,9Z,12Z)/22:6(4Z,7Z,10Z,13Z,16Z,19Z))	PS(18:3(6Z,9Z,12Z)/22:6(4Z,7Z,10Z,13Z,16Z,19Z)) [ C46 H72 N O10 P, tgt=,overall=9.14,db=9.1, Lipid ID=LMGP03010396,METLIN ID=7806 ]	0.0890503	12-month-old	0.000118714	0.00108407
N_LP.1892	Khayasin C	Khayasin C [ C30 H38 O8, tgt=,overall=56.80,db=59.63,mfg=53.9, CAS ID=,METLIN ID=4379 ]	0.307201	12-month-old	0.000119179	0.00108669
P_AQ.1680	C7 H11 N O2 S	[ C7 H11 N O2 S, tgt=,overall=37.85,mfg=75.7 ]	0.279582	12-month-old	0.000119245	0.00108669
P_AQ.224	L-isoleucyl-L-proline Esi+8.189984	L-isoleucyl-L-proline [ C11 H20 N2 O3, tgt=,overall=98.53,db=98.53,mfg=98.5, METLIN ID=62022,HMP ID=HMDB1117 ]	0.920997	12-month-old	0.000121986	0.00111053
N_AQ.701	?-3 Arachidonic Acid ethyl ester	?-3 Arachidonic Acid ethyl ester [ C22 H36 O2, tgt=,overall=88.45,db=82.19,mfg=94.7, CAS ID=123940-93-2,METLIN ID=4517 ]	0.13643	12-month-old	0.000122956	0.00111136
P_AQ.1446	Diaziquone	Diaziquone [ C18 H22 N2 O6, tgt=,overall=60.90,db=37.14,mfg=84.6, CAS ID=57998-68-2,METLIN ID=4422 ]	0.249823	12-month-old	0.000122956	0.00111136
N_LP.1885	7-Methyluric acid Esi-2.9519997	7-Methyluric acid [ C6 H6 N4 O3, tgt=,overall=72.54,db=72.54,mfg=72.5, KEGG ID=C16355,METLIN ID=61975,HMP ID=HMDB1110 ]	0.29541	12-month-old	0.000122956	0.00111136
P_LP.3152	C35 H67 N15 O3	[ C35 H67 N15 O3, tgt=,overall=49.55,mfg=99.1 ]	0.210807	12-month-old	0.000126463	0.00113958
P_LP.227	<none> Esi+6.1469865	[ <none>, tgt ]	0.238936	12-month-old	0.000126924	0.00114168
P_AQ.15	L-isoleucyl-L-proline	L-isoleucyl-L-proline [ C11 H20 N2 O3, tgt=,overall=98.35,db=97.74,mfg=98.9, METLIN ID=62022,HMP ID=HMDB1117 ]	0.78214	12-month-old	0.000131094	0.00117297
N_AQ.1467	> limit Esi-0.83699954	[ > limit, tgt ]	0.268519	12-month-old	0.000133147	0.00118536
P_LP.2536	C22 H49 N4 O12 Esi+5.887006	[ C22 H49 N4 O12, tgt=,overall=41.06,mfg=82.1 ]	0.502836	12-month-old	0.000133621	0.00118838
P_LP.2806	> limit Esi+0.81500113	[ > limit, tgt ]	0.0473925	12-month-old	0.000136555	0.00120592
N_AQ.837	3?,12?-Dihydroxy-5?-chol-6-en-24-oic Acid Esi-1.2010006	3?,12?-Dihydroxy-5?-chol-6-en-24-oic Acid [ C24 H38 O4, tgt=,overall=97.10,db=96.98,mfg=97.2, KEGG ID=C11637,METLIN ID=4280 ]	0.414472	12-month-old	0.000136555	0.00120592
P_LP.129	C22 H2 O24	[ C22 H2 O24, tgt=,overall=32.13,db=0.00,mfg=64.2 ]	0.585371	12-month-old	0.000137265	0.00120987
P_LP.352	Spiramycin 3	Spiramycin 3 [ C46 H78 N2 O15, tgt=,overall=74.13,db=74.1, CAS ID=24916-52-7,KEGG ID=C18844,METLIN ID=248 ]	0.229374	12-month-old	0.000138269	0.0012163
N_AQ.839	2,4,5-Trihydroxytoluene	2,4,5-Trihydroxytoluene [ C7 H8 O3, tgt=,overall=37.86,db=0.00,mfg=75.7, CAS ID=1124-09-0,KEGG ID=C18317,METLIN ID=7215 ]	0.440469	12-month-old	0.000138269	0.0012163
N_LP.1801	C14 O18 S2	[ C14 O18 S2, tgt=,overall=26.61,db=0.00,mfg=53.2 ]	0.0678934	12-month-old	0.000141394	0.00123888
N_AQ.590	2,4,2',4'-Tetrahydroxychalcone	2,4,2',4'-Tetrahydroxychalcone [ C15 H12 O5, tgt=,overall=62.56,db=61.85,mfg=63.2, Lipid ID=LMPK12120128,METLIN ID=5193 ]	0.444189	12-month-old	0.000141394	0.00123888
P_AQ.556	PI(18:2(9Z,12Z)/20:3(8Z,11Z,14Z))	PI(18:2(9Z,12Z)/20:3(8Z,11Z,14Z)) [ C47 H81 O13 P, tgt=,overall=71.71,db=71.7, KEGG ID=C00626,METLIN ID=61240,HMP ID=HMDB0985 ]	0.54071	12-month-old	0.000144774	0.00126599
P_AQ.30	C26 H40 N10 O9	[ C26 H40 N10 O9, tgt=,overall=49.61,db=0.00,mfg=99.2 ]	0.111442	12-month-old	0.000146395	0.00127764
P_AQ.1032	Dihomomethionine	Dihomomethionine [ C7 H15 N O2 S, tgt=,overall=62.19,db=62.16,mfg=62.2, CAS ID=,KEGG ID=C17217,METLIN ID=6449 ]	0.371649	12-month-old	0.000148396	0.00129383
P_LP.1347	C17 H43 N16 O7	[ C17 H43 N16 O7, tgt=,overall=43.57,db=0.00,mfg=87.1 ]	0.529093	12-month-old	0.000151265	0.00131369
N_AQ.1262	> limit Esi-0.81800056	[ > limit, tgt ]	0.296383	12-month-old	0.000151562	0.00131369
P_AQ.1695	Stoloniferone F Esi+3.8399992	Stoloniferone F [ C28 H46 O5, tgt=,overall=63.41,db=63.55,mfg=63.2, Lipid ID=LMST01031092,METLIN ID=8404 ]	0.297824	12-month-old	0.000156846	0.00135683
P_AQ.307	C26 H53 N O14	[ C26 H53 N O14, tgt=,overall=49.75,mfg=99.5 ]	0.420861	12-month-old	0.000157884	0.00136448
P_LP.66	C32 H50 O10	[ C32 H50 O10, tgt=,overall=48.97,db=0.00,mfg=97.9 ]	0.507466	12-month-old	0.000168112	0.00143885
P_AQ.1639	C22 H42 O12	[ C22 H42 O12, tgt=,overall=48.94,mfg=97.8 ]	0.532736	12-month-old	0.000168112	0.00143885
P_LP.1388	C32 H44 N6 O6	[ C32 H44 N6 O6, tgt=,overall=49.71,mfg=99.4 ]	0.0926731	12-month-old	0.000171052	0.00146119
P_LP.2081	C24 H53 N4 O13 Esi+6.015011	[ C24 H53 N4 O13, tgt=,overall=44.83,mfg=89.6 ]	0.526005	12-month-old	0.000173997	0.00148064
N_LP.2397	Monodesethylamiodarone	Monodesethylamiodarone [ C22 H23 I2 N O3, tgt=,overall=36.89,db=73.7, CAS ID=,METLIN ID=95 ]	0.0565695	12-month-old	0.000177444	0.00150564
P_AQ.1719	C12 H2 N2 O11 S3	[ C12 H2 N2 O11 S3, tgt=,overall=36.93,db=0.00,mfg=73.8 ]	0.0940458	12-month-old	0.000180074	0.00151779
P_LP.416	9-hydroperoxy-12,13-dihydroxy-10-octadecenoic acid	9-hydroperoxy-12,13-dihydroxy-10-octadecenoic acid [ C18 H34 O6, tgt=,overall=98.70,db=97.93,mfg=99.4, Lipid ID=LMFA01040012,METLIN ID=7445 ]	0.418116	12-month-old	0.000183803	0.00154698
P_LP.1143	C30 H49 O7	[ C30 H49 O7, tgt=,overall=49.34,mfg=98.6 ]	0.569831	12-month-old	0.000183886	0.00154698
P_LP.2400	C27 H53 N8 O5	[ C27 H53 N8 O5, tgt=,overall=49.87,db=0.00,mfg=99.7 ]	0.235411	12-month-old	0.000185203	0.00155658
P_AQ.13	C14 H30 O8	[ C14 H30 O8, tgt=,overall=49.48,mfg=98.9 ]	0.241468	12-month-old	0.000186351	0.00155885
N_LP.100	3?,15?-Dihydroxy-5?-cholan-24-oic Acid Esi-9.605985	3?,15?-Dihydroxy-5?-cholan-24-oic Acid [ C24 H40 O4, tgt=,overall=99.50,db=99.26,mfg=99.7, METLIN ID=4265 ]	0.449369	12-month-old	0.000193762	0.0016102
P_LP.1041	Trolamine	Trolamine [ C6 H15 N O3, tgt=,overall=94.39,db=94.39,mfg=94.4, CAS ID=102-71-6,KEGG ID=C06771,METLIN ID=4336 ]	0.282563	12-month-old	0.000199527	0.00164578
N_AQ.139	3-methyl-adipic acid Esi-1.3670013	3-methyl-adipic acid [ C7 H12 O4, tgt=,overall=98.81,db=98.81,mfg=98.8, Lipid ID=LMFA01170095,METLIN ID=74938,HMP ID=HMDB0055 ]	0.375768	12-month-old	0.000199527	0.00164578
P_LP.1854	Orthoform Esi+1.4660025	Orthoform [ C8 H9 N O3, tgt=,overall=43.15,db=0.25,mfg=86.0, CAS ID=536-25-4,KEGG ID=C14171,METLIN ID=6985 ]	0.417357	12-month-old	0.000199527	0.00164578
P_LP.25	L-isoleucyl-L-proline	L-isoleucyl-L-proline [ C11 H20 N2 O3, tgt=,overall=95.53,db=95.53,mfg=95.5, METLIN ID=62022,HMP ID=HMDB1117 ]	1.02318	12-month-old	0.000199527	0.00164578
P_LP.795	PS(19:0/0:0)	PS(19:0/0:0) [ C25 H50 N O9 P, tgt=,overall=39.23,db=78.4, Lipid ID=LMGP03050028,METLIN ID=7885 ]	0.471036	12-month-old	0.000201938	0.00166411
P_LP.524	C30 H63 N O11	[ C30 H63 N O11, tgt=,overall=49.49,db=0.00,mfg=98.9 ]	0.259896	12-month-old	0.000206439	0.0016949
P_AQ.290	4,5,6,7-Tetrahydroisoxazolo(5,4-c)pyridin-3-ol Esi+7.1339874	4,5,6,7-Tetrahydroisoxazolo(5,4-c)pyridin-3-ol [ C6 H8 N2 O2, tgt=,overall=87.07,db=86.80,mfg=87.3, CAS ID=64603-91-4,KEGG ID=C13693,METLIN ID=6964 ]	0.451253	12-month-old	0.000209846	0.0017181
P_LP.882	3-ketosphingosine 10.604003	3-ketosphingosine [ C18 H35 N O2, tgt=,overall=29.16,db=11.24,mfg=47.0, CAS ID=19767-16-9,KEGG ID=C06121,METLIN ID=4320 ]	0.356082	12-month-old	0.000210483	0.00172173
P_LP.885	<none> Esi+5.8179946	[ <none>, tgt ]	0.431321	12-month-old	0.000211152	0.00172561
N_LP.1091	C8 H7 Cl3 S4	[ C8 H7 Cl3 S4, tgt=,overall=23.78,db=0.00,mfg=47.5 ]	0.079167	12-month-old	0.000213575	0.0017374
P_LP.2880	C30 H63 N O11 Esi+12.29299	[ C30 H63 N O11, tgt=,overall=49.42,db=0.00,mfg=98.8 ]	0.255064	12-month-old	0.000213575	0.0017374
P_LP.896	C22 H49 N4 O12	[ C22 H49 N4 O12, tgt=,overall=41.09,mfg=82.1 ]	0.516124	12-month-old	0.000213575	0.0017374
P_AQ.98	C11 H25 N3 O	[ C11 H25 N3 O, tgt=,overall=48.85,mfg=97.7 ]	0.474959	12-month-old	0.000215265	0.00174955
N_AQ.1025	<none> Esi-1.920999	[ <none>, tgt ]	0.140013	12-month-old	0.000228547	0.00184397
P_AQ.1738	C13 H22 N2 O15	[ C13 H22 N2 O15, tgt=,overall=48.98,db=0.00,mfg=97.9 ]	0.229784	12-month-old	0.000228547	0.00184397
P_AQ.751	Isobutyrylglycine methyl ester Esi+6.502997	Isobutyrylglycine methyl ester [ C7 H13 N O3, tgt=,overall=85.48,db=85.48,mfg=85.4, METLIN ID=5649,HMP ID=HMDB0068 ]	0.360178	12-month-old	0.000236397	0.00188671
N_AQ.446	Arachidonoylmorpholine	Arachidonoylmorpholine [ C24 H39 N O2, tgt=,overall=93.36,db=93.36,mfg=93.3, Lipid ID=LMFA08020052,METLIN ID=3672 ]	0.441608	12-month-old	0.000236397	0.00188671
P_AQ.8	Netilmicin	Netilmicin [ C21 H41 N5 O7, tgt=,overall=92.61,db=92.61,mfg=92.6, CAS ID=,KEGG ID=C07657,METLIN ID=4327 ]	0.444753	12-month-old	0.000236397	0.00188671
N_AQ.397	Niloticin	Niloticin [ C30 H48 O3, tgt=,overall=99.20,db=99.20,mfg=99.1, CAS ID=115404-57-4,METLIN ID=4367 ]	0.509073	12-month-old	0.000236397	0.00188671
P_AQ.1581	PS(17:0/21:0)	PS(17:0/21:0) [ C44 H86 N O10 P, tgt=,overall=64.86,db=64.8, Lipid ID=LMGP03010243,METLIN ID=7790 ]	0.304579	12-month-old	0.000241674	0.00192536
N_LP.1335	Lys Lys Trp Esi-9.550015	Lys Lys Trp [ C23 H36 N6 O4, tgt=,overall=97.49,db=97.49,mfg=97.5, METLIN ID=2356 ]	0.396171	12-month-old	0.000242824	0.00193278
P_LP.1302	C13 H15 N3 O4	[ C13 H15 N3 O4, tgt=,overall=43.65,mfg=87.2 ]	0.32798	12-month-old	0.000252215	0.00199124
N_AQ.973	C30 H46 O7 S	[ C30 H46 O7 S, tgt=,overall=48.26,mfg=96.5 ]	0.191787	12-month-old	0.000252863	0.00199124
P_LP.3212	C36 H73 N8 O8 Esi+12.663001	[ C36 H73 N8 O8, tgt=,overall=49.18,mfg=98.3 ]	0.246315	12-month-old	0.00025599	0.00201407
P_AQ.932	MG(16:0/0:0/0:0)[rac]	MG(16:0/0:0/0:0)[rac] [ C19 H38 O4, tgt=,overall=72.99,db=72.63,mfg=73.3, Lipid ID=LMGL01010001,METLIN ID=7555 ]	0.215413	12-month-old	0.000261494	0.00203928
P_LP.1221	3-Hydroxyanthranilic acid Esi+3.2589974	3-Hydroxyanthranilic acid [ C7 H7 N O3, tgt=,overall=87.31,db=87.30,mfg=87.3, CAS ID=548-93-6,KEGG ID=C00632,METLIN ID=3275,HMP ID=HMDB0147 ]	0.298355	12-month-old	0.000261494	0.00203928
P_LP.2594	C10 H16 N7	[ C10 H16 N7, tgt=,overall=26.41,mfg=52.8 ]	0.441079	12-month-old	0.000261494	0.00203928
P_AQ.1586	C30 H61 N8 O6	[ C30 H61 N8 O6, tgt=,overall=49.55,db=0.00,mfg=99.1 ]	0.247959	12-month-old	0.000268059	0.00208498
P_AQ.1385	C37 H27 N14 O2	[ C37 H27 N14 O2, tgt=,overall=43.69,mfg=87.3 ]	0.162769	12-month-old	0.0002704	0.00209767
P_LP.254	Mycinamicin III	Mycinamicin III [ C36 H59 N O11, tgt=,overall=67.96,db=67.95,mfg=67.9, CAS ID=73684-70-5,KEGG ID=C15681,METLIN ID=7101 ]	0.422681	12-month-old	0.000272563	0.0021126
N_LP.1111	C23 H6 N4 O3	[ C23 H6 N4 O3, tgt=,overall=45.35,mfg=90.7 ]	0.470179	12-month-old	0.000274604	0.00212656
N_AQ.308	C40 H72 N3 O5	[ C40 H72 N3 O5, tgt=,overall=48.95,mfg=97.9 ]	0.345331	12-month-old	0.000279589	0.00215951
P_LP.2394	N,N-Dihydroxy-L-phenylalanine	N,N-Dihydroxy-L-phenylalanine [ C9 H11 N O4, tgt=,overall=76.67,db=76.65,mfg=76.6, KEGG ID=C19715,METLIN ID=7331 ]	0.382572	12-month-old	0.000279589	0.00215951
P_AQ.137	C19 H42 N O10	[ C19 H42 N O10, tgt=,overall=41.23,mfg=82.4 ]	0.547257	12-month-old	0.000279589	0.00215951
P_LP.731	C20 H45 N4 O11	[ C20 H45 N4 O11, tgt=,overall=42.50,mfg=85.0 ]	0.400682	12-month-old	0.000280995	0.00216848
P_LP.1762	Noladin Ether	Noladin Ether [ C23 H40 O3, tgt=,overall=83.66,db=83.65,mfg=83.6, Lipid ID=LMGL01010029,METLIN ID=7556 ]	0.272101	12-month-old	0.000285647	0.00220246
P_LP.1223	4-Guanidinobutanoate	4-Guanidinobutanoate [ C5 H11 N3 O2, tgt=,overall=43.62,db=0.00,mfg=87.2, CAS ID=463-00-3,KEGG ID=C01035,METLIN ID=6938,HMP ID=HMDB0346 ]	0.311374	12-month-old	0.000289071	0.00222307
P_LP.28	C24 H53 N4 O13	[ C24 H53 N4 O13, tgt=,overall=45.14,mfg=90.2 ]	0.545996	12-month-old	0.000294604	0.00226365
P_AQ.599	C7 H14 N2	[ C7 H14 N2, tgt=,overall=43.85,db=0.00,mfg=87.7 ]	0.485605	12-month-old	0.000298846	0.00229035
P_AQ.706	> limit Esi+0.990001	[ > limit, tgt ]	0.322304	12-month-old	0.000298854	0.00229035
P_LP.9	Netilmicin	Netilmicin [ C21 H41 N5 O7, tgt=,overall=88.18,db=88.17,mfg=88.1, CAS ID=,KEGG ID=C07657,METLIN ID=4327 ]	0.374614	12-month-old	0.000308946	0.00235954
N_AQ.102	C8 H5 N O3	[ C8 H5 N O3, tgt=,overall=49.64,mfg=99.2 ]	0.47181	12-month-old	0.000309323	0.00236038
P_LP.2236	4-keto palmitic acid Esi+11.557997	4-keto palmitic acid [ C16 H30 O3, tgt=,overall=77.61,db=73.82,mfg=81.4, Lipid ID=LMFA01060052,METLIN ID=3574 ]	0.17986	12-month-old	0.000319356	0.00242028
P_AQ.1038	5-Phenyl-1,3-oxazinane-2,4-dione	5-Phenyl-1,3-oxazinane-2,4-dione [ C10 H9 N O3, tgt=,overall=52.74,db=40.56,mfg=64.9, KEGG ID=C16596,METLIN ID=7125 ]	0.396185	12-month-old	0.000319356	0.00242028
P_LP.2618	C17 H43 N16 O7 Esi+5.9539905	[ C17 H43 N16 O7, tgt=,overall=36.34,db=0.00,mfg=72.6 ]	0.545041	12-month-old	0.000325362	0.0024574
P_LP.1023	<none> Esi+5.7449965	[ <none>, tgt ]	0.420075	12-month-old	0.000327774	0.00247141
N_AQ.677	<none> Esi-1.9200022	[ <none>, tgt ]	0.18196	12-month-old	0.000330094	0.00247836
N_AQ.71	8-Hydroxy-7-methylguanine	8-Hydroxy-7-methylguanine [ C6 H7 N5 O2, tgt=,overall=86.42,db=86.42,mfg=86.4, CAS ID=1688-85-3,METLIN ID=58348,HMP ID=HMDB0603 ]	0.259571	12-month-old	0.000330094	0.00247836
P_AQ.741	L-Norleucine Esi+6.8660045	L-Norleucine [ C6 H13 N O2, tgt=,overall=86.96,db=86.96,mfg=86.9, Lipid ID=LMFA01100042,CAS ID=327-57-1,KEGG ID=C01933,METLIN ID=6334,HMP ID=HMDB0164 ]	0.878727	12-month-old	0.000330094	0.00247836
P_LP.2608	C8 H4 O3 Esi+11.885989 :2	[ C8 H4 O3, tgt=,overall=43.69,mfg=87.3 ]	0.0694576	12-month-old	0.000341169	0.00253787
N_AQ.853	<none> Esi-7.4539895	[ <none>, tgt ]	0.219905	12-month-old	0.000341169	0.00253787
P_AQ.150	N2-Acetyl-L-aminoadipate Esi+6.1010065	N2-Acetyl-L-aminoadipate [ C8 H13 N O5, tgt=,overall=86.47,db=86.06,mfg=86.8, CAS ID=,KEGG ID=C12986,METLIN ID=6344 ]	0.375018	12-month-old	0.000341169	0.00253787
P_LP.1467	previtamin D3 / precholecalciferol / (6Z)-tacalciol	previtamin D3 / precholecalciferol / (6Z)-tacalciol [ C27 H44 O, tgt=,overall=64.67,db=31.02,mfg=98.3, Lipid ID=LMST03020222,KEGG ID=C07711,METLIN ID=4215 ]	0.545946	12-month-old	0.000341169	0.00253787
N_AQ.1464	C22 H32 N19 O7	[ C22 H32 N19 O7, tgt=,overall=48.15,db=0.00,mfg=96.2 ]	0.156982	12-month-old	0.000348203	0.00258153
P_LP.1988	PS(18:0/22:0)	PS(18:0/22:0) [ C46 H90 N O10 P, tgt=,overall=63.32,db=63.3, Lipid ID=LMGP03010975,METLIN ID=7863 ]	0.260426	12-month-old	0.000348203	0.00258153
P_LP.983	Zearalenone Esi+4.210999	Zearalenone [ C18 H22 O5, tgt=,overall=80.45,db=80.42,mfg=80.4, Lipid ID=LMPK04000016,CAS ID=17924-92-4,KEGG ID=C09981,METLIN ID=4098 ]	0.403062	12-month-old	0.000355514	0.00261605
N_LP.12	Deoxycholic acid Esi-10.49598	Deoxycholic acid [ C24 H40 O4, tgt=,overall=99.03,db=98.92,mfg=99.1, Lipid ID=LMST04010040,CAS ID=83-44-3,KEGG ID=C04483,METLIN ID=265,HMP ID=HMDB0062 ]	0.431223	12-month-old	0.00036336	0.00266573
N_LP.1668	> limit Esi-0.81199807 :7	[ > limit, tgt ]	0.0406443	12-month-old	0.000364369	0.00266573
P_LP.1008	C19 H22 N S	[ C19 H22 N S, tgt=,overall=44.15,mfg=88.3 ]	0.18599	12-month-old	0.000376515	0.00273877
N_LP.1599	C10 H2 N4 O11 S Esi-0.79599994	[ C10 H2 N4 O11 S, tgt=,overall=40.39,mfg=80.7 ]	0.177475	12-month-old	0.000389039	0.00280739
N_LP.488	3?,15?-Dihydroxy-5?-cholan-24-oic Acid Esi-9.548984	3?,15?-Dihydroxy-5?-cholan-24-oic Acid [ C24 H40 O4, tgt=,overall=99.83,db=99.83,mfg=99.8, METLIN ID=4265 ]	0.524897	12-month-old	0.000389039	0.00280739
N_AQ.452	RG-108	RG-108 [ C19 H14 N2 O4, tgt=,overall=75.57,db=75.59,mfg=75.5, CAS ID=48208-26-0,METLIN ID=6481 ]	0.486057	12-month-old	0.000389432	0.00280739
N_LP.1086	Triterpenoid	Triterpenoid [ C30 H48 O7 S, tgt=,overall=95.39,db=95.34,mfg=95.4, METLIN ID=7049,HMP ID=HMDB0430 ]	0.255282	12-month-old	0.000397434	0.00286275
P_LP.258	> limit 10.505004	[ > limit, tgt ]	0.319259	12-month-old	0.000403429	0.00289184
P_LP.2825	MID42092:1?,25-dihydroxy-9,11-didehydro-3-deoxyvitamin D3 / 1?,25-dihydroxy-9,11-didehydro-3-deoxych 8.354988	MID42092:1?,25-dihydroxy-9,11-didehydro-3-deoxyvitamin D3 / 1?,25-dihydroxy-9,11-didehydro-3-deoxych [ C27 H42 O2, tgt=,overall=65.94,db=65.92,mfg=65.9, Lipid ID=LMST03020154,METLIN ID=4209 ]	0.368774	12-month-old	0.000403794	0.00289211
N_LP.2052	> limit Esi-0.81199807 :17	[ > limit, tgt ]	0.0361783	12-month-old	0.000415262	0.00295753
N_LP.222	methyl 8-[2-(2-formyl-vinyl)-3-hydroxy-5-oxo-cyclopentyl]-octanoate	methyl 8-[2-(2-formyl-vinyl)-3-hydroxy-5-oxo-cyclopentyl]-octanoate [ C17 H26 O5, tgt=,overall=58.76,db=58.81,mfg=58.7, Lipid ID=LMFA01050151,METLIN ID=7452 ]	0.0840257	12-month-old	0.000415262	0.00295753
P_LP.1707	1-Aminocyclohexanecarboxylic acid Esi+1.0030011	1-Aminocyclohexanecarboxylic acid [ C7 H13 N O2, tgt=,overall=84.16,db=83.72,mfg=84.6, CAS ID=2756-85-6,METLIN ID=6589,HMP ID=HMDB0227 ]	0.687999	12-month-old	0.000415262	0.00295753
N_LP.2403	C16 H16 N15 O5	[ C16 H16 N15 O5, tgt=,overall=37.68,mfg=75.3 ]	0.0756261	12-month-old	0.000424005	0.00301496
P_LP.1528	C13 H27 N3 O4	[ C13 H27 N3 O4, tgt=,overall=49.65,mfg=99.3 ]	0.280217	12-month-old	0.000425667	0.00302435
P_AQ.374	Practolol	Practolol [ C14 H22 N2 O3, tgt=,overall=99.35,db=99.31,mfg=99.3, CAS ID=6673-35-4,KEGG ID=C11696,METLIN ID=6916 ]	0.427001	12-month-old	0.000426047	0.00302463
P_AQ.1061	C24 H54 N17 O4	[ C24 H54 N17 O4, tgt=,overall=44.28,db=0.00,mfg=88.5 ]	0.285643	12-month-old	0.000431793	0.0030532
P_AQ.909	C22 Sulfatide	C22 Sulfatide [ C46 H89 N O11 S, tgt=,overall=88.11,db=88.1, Lipid ID=LMSP06020009,METLIN ID=4162 ]	0.284603	12-month-old	0.000434861	0.00307244
P_LP.1020	2-amino-14,16-dimethyloctadecan-3-ol	2-amino-14,16-dimethyloctadecan-3-ol [ C20 H43 N O, tgt=,overall=99.40,db=99.40,mfg=99.4, Lipid ID=LMSP01080031,METLIN ID=5393 ]	0.0252762	12-month-old	0.000443129	0.00310485
P_LP.35	C13 H24 N7 O3	[ C13 H24 N7 O3, tgt=,overall=49.43,mfg=98.8 ]	0.197488	12-month-old	0.000443129	0.00310485
N_AQ.1205	C4 H2 O3 S2	[ C4 H2 O3 S2, tgt=,overall=24.15,mfg=48.3 ]	0.273237	12-month-old	0.000443129	0.00310485
P_AQ.819	PC(22:0/22:4(7Z,10Z,13Z,16Z))	PC(22:0/22:4(7Z,10Z,13Z,16Z)) [ C52 H97 N O8 P, tgt=,overall=57.03,db=57.0, CAS ID=,KEGG ID=C00157,METLIN ID=59994,HMP ID=HMDB0854 ]	0.303573	12-month-old	0.000443129	0.00310485
N_AQ.165	Dihydrocelastryl Diacetate	Dihydrocelastryl Diacetate [ C33 H44 O6, tgt=,overall=82.12,db=82.13,mfg=82.1, CAS ID=,METLIN ID=4421 ]	0.400149	12-month-old	0.000443129	0.00310485
P_LP.892	Diethylcarbamazine	Diethylcarbamazine [ C10 H21 N3 O, tgt=,overall=86.92,db=86.92,mfg=86.9, CAS ID=90-89-1,KEGG ID=C07968,METLIN ID=200 ]	0.422138	12-month-old	0.000453372	0.00316789
N_LP.1275	Sanguinine	Sanguinine [ C16 H19 N O3, tgt=,overall=85.88,db=85.88,mfg=85.8, KEGG ID=C12232,METLIN ID=6937 ]	0.567041	12-month-old	0.000453372	0.00316789
P_LP.1732	C8 H4 O3 Esi+11.885989	[ C8 H4 O3, tgt=,overall=43.69,mfg=87.3 ]	0.0718479	12-month-old	0.000457708	0.00318314
P_LP.11	C16 H34 O9	[ C16 H34 O9, tgt=,overall=48.84,mfg=97.6 ]	0.237845	12-month-old	0.000457708	0.00318314
N_AQ.880	<none> Esi-2.8680043	[ <none>, tgt ]	0.207013	12-month-old	0.000472734	0.00326968
P_AQ.1551	Dihydroceramide C2	Dihydroceramide C2 [ C20 H41 N O3, tgt=,overall=99.33,db=99.33,mfg=99.3, CAS ID=13031-64-6,METLIN ID=4340 ]	0.370398	12-month-old	0.000472734	0.00326968
P_LP.2189	C8 H4 O3 Esi+11.885989 :1	[ C8 H4 O3, tgt=,overall=43.69,mfg=87.3 ]	0.068694	12-month-old	0.000488219	0.00336105
N_LP.21	N2-Acetyl-L-aminoadipate	N2-Acetyl-L-aminoadipate [ C8 H13 N O5, tgt=,overall=91.96,db=85.84,mfg=98.0, CAS ID=,KEGG ID=C12986,METLIN ID=6344 ]	0.5479	12-month-old	0.000488219	0.00336105
P_LP.332	<none> Esi+6.2199845	[ <none>, tgt ]	0.283904	12-month-old	0.00049178	0.00338294
P_LP.418	C31 H65 N O12	[ C31 H65 N O12, tgt=,overall=49.34,mfg=98.6 ]	0.291835	12-month-old	0.000498515	0.00342131
N_AQ.122	3,4-Dihydroxybenzoic acid	3,4-Dihydroxybenzoic acid [ C7 H6 O4, tgt=,overall=86.73,db=86.74,mfg=86.7, CAS ID=99-50-3,KEGG ID=C00230,METLIN ID=327 ]	0.34505	12-month-old	0.000503032	0.00344682
P_LP.2865	> limit Esi+0.81500113 :2	[ > limit, tgt ]	0.062287	12-month-old	0.000504176	0.00344682
N_LP.1697	Hexadecanedioic acid	Hexadecanedioic acid [ C16 H30 O4, tgt=,overall=86.02,db=86.03,mfg=86.0, Lipid ID=LMFA01170022,CAS ID=505-54-4,KEGG ID=C08260,METLIN ID=5642,HMP ID=HMDB0067 ]	0.15462	12-month-old	0.000504176	0.00344682
P_LP.1833	C15 H37 N13 O6	[ C15 H37 N13 O6, tgt=,overall=43.55,mfg=87.0 ]	0.319644	12-month-old	0.000508499	0.0034737
P_LP.2750	C7 H Cl3 N2 O6 S5	[ C7 H Cl3 N2 O6 S5, tgt=,overall=21.89,db=0.00,mfg=43.7 ]	0.121359	12-month-old	0.000520618	0.00353199
N_AQ.481	Norselic acid E	Norselic acid E [ C31 H42 O5, tgt=,overall=71.40,db=71.45,mfg=71.3, Lipid ID=LMST01040190,METLIN ID=8412 ]	0.239037	12-month-old	0.000520618	0.00353199
N_AQ.458	Arbekacin	Arbekacin [ C22 H44 N6 O10, tgt=,overall=75.35,db=75.17,mfg=75.5, CAS ID=51025-85-5,METLIN ID=111 ]	0.407368	12-month-old	0.000520618	0.00353199
P_LP.135	C23 H33 N6 O3	[ C23 H33 N6 O3, tgt=,overall=49.46,mfg=98.9 ]	0.483612	12-month-old	0.000528177	0.00357922
P_LP.2075	C25 H48 N2 O8	[ C25 H48 N2 O8, tgt=,overall=43.41,mfg=86.8 ]	0.296903	12-month-old	0.000529193	0.00357922
P_AQ.1374	C32 H57 N8	[ C32 H57 N8, tgt=,overall=49.73,db=0.00,mfg=99.4 ]	0.306755	12-month-old	0.000529193	0.00357922
P_AQ.890	C17 H43 N16 O7	[ C17 H43 N16 O7, tgt=,overall=45.44,db=0.00,mfg=90.8 ]	0.510262	12-month-old	0.000529193	0.00357922
P_AQ.615	V-PYRRO/NO	V-PYRRO/NO [ C6 H11 N3 O2, tgt=,overall=87.26,db=87.26,mfg=87.2, CAS ID=179344-98-0,METLIN ID=6298 ]	0.422663	12-month-old	0.000537312	0.00361882
P_AQ.511	L-prolyl-L-glycine	L-prolyl-L-glycine [ C7 H12 N2 O3, tgt=,overall=98.43,db=98.42,mfg=98.4, METLIN ID=62025,HMP ID=HMDB1117 ]	0.652595	12-month-old	0.000537312	0.00361882
N_AQ.1045	C35 H64 N10 O3	[ C35 H64 N10 O3, tgt=,overall=34.88,db=0.00,mfg=69.7 ]	0.246173	12-month-old	0.000537558	0.00361882
P_LP.2235	Thymine Esi+0.94700104	Thymine [ C5 H6 N2 O2, tgt=,overall=85.98,db=85.25,mfg=86.7, CAS ID=65-71-4,KEGG ID=C00178,METLIN ID=290,HMP ID=HMDB0026 ]	0.24793	12-month-old	0.000537558	0.00361882
P_AQ.4	C16 H34 O9	[ C16 H34 O9, tgt=,overall=49.72,mfg=99.4 ]	0.309231	12-month-old	0.000537558	0.00361882
P_LP.288	PS(19:0/22:6(4Z,7Z,10Z,13Z,16Z,19Z))	PS(19:0/22:6(4Z,7Z,10Z,13Z,16Z,19Z)) [ C47 H80 N O10 P, tgt=,overall=91.96,db=91.9, Lipid ID=LMGP03010479,METLIN ID=7814 ]	0.306962	12-month-old	0.000537905	0.00361882
P_LP.501	11-O-Demethyl-17-O-deacetylvindoline	11-O-Demethyl-17-O-deacetylvindoline [ C22 H28 N2 O5, tgt=,overall=89.86,db=81.83,mfg=97.9, KEGG ID=C04318,METLIN ID=6616 ]	0.385137	12-month-old	0.000549312	0.00369276
P_LP.1610	Val Thr His	Val Thr His [ C15 H25 N5 O5, tgt=,overall=72.66,db=70.36,mfg=74.9, METLIN ID=1753 ]	0.185346	12-month-old	0.000555257	0.00371242
P_AQ.173	C28 H57 N8 O11	[ C28 H57 N8 O11, tgt=,overall=48.98,mfg=97.9 ]	0.513849	12-month-old	0.000555586	0.00371242
P_LP.758	C29 H61 N O11	[ C29 H61 N O11, tgt=,overall=49.67,mfg=99.3 ]	0.306963	12-month-old	0.000557836	0.00372465
N_LP.957	L-N2-(2-Carboxyethyl)arginine	L-N2-(2-Carboxyethyl)arginine [ C9 H18 N4 O4, tgt=,overall=99.37,db=99.37,mfg=99.3, CAS ID=,KEGG ID=C06655,METLIN ID=6456 ]	0.368503	12-month-old	0.000568486	0.00378436
N_LP.117	> limit Esi-11.862032	[ > limit, tgt ]	0.0644151	12-month-old	0.000572991	0.00378817
P_AQ.1230	Cerebroside D	Cerebroside D [ C43 H81 N O9, tgt=,overall=0.00,db=0.0, CAS ID=113773-89-0,METLIN ID=47 ]	0.224091	12-month-old	0.000572991	0.00378817
N_AQ.320	4-Methylbenzyl alcohol	4-Methylbenzyl alcohol [ C8 H10 O, tgt=,overall=86.29,db=86.30,mfg=86.2, CAS ID=589-18-4,KEGG ID=C06757,METLIN ID=6652 ]	0.34076	12-month-old	0.000572991	0.00378817
P_AQ.744	C22 H36 N14 O4	[ C22 H36 N14 O4, tgt=,overall=40.77,mfg=81.5 ]	0.449662	12-month-old	0.000591512	0.00388226
P_LP.19	3?,12?-Dihydroxy-5?-chol-6-en-24-oic Acid	3?,12?-Dihydroxy-5?-chol-6-en-24-oic Acid [ C24 H38 O4, tgt=,overall=99.58,db=99.57,mfg=99.5, KEGG ID=C11637,METLIN ID=4280 ]	0.576665	12-month-old	0.000610589	0.00399269
N_LP.347	3,4-Dimethoxy-benzaldehyde Esi-5.434998	3,4-Dimethoxy-benzaldehyde [ C9 H10 O3, tgt=,overall=55.44,db=11.32,mfg=99.5, CAS ID=120-14-9,KEGG ID=C02201,METLIN ID=4471 ]	0.583542	12-month-old	0.000610589	0.00399269
P_LP.1895	Psychotridine	Psychotridine [ C55 H62 N10, tgt=,overall=37.26,db=37.2, CAS ID=52617-25-1,KEGG ID=C09233,METLIN ID=6754 ]	0.266	12-month-old	0.000618061	0.00403263
N_AQ.603	C15 H26 O5	[ C15 H26 O5, tgt=,overall=49.89,db=0.00,mfg=99.7 ]	0.434845	12-month-old	0.000630237	0.00407906
P_LP.897	N-(2'-(4-benzenesulfonamide)-ethyl) arachidonoyl amine	N-(2'-(4-benzenesulfonamide)-ethyl) arachidonoyl amine [ C28 H42 N2 O3 S, tgt=,overall=61.96,db=62.18,mfg=61.7, Lipid ID=LMFA08020053,METLIN ID=3672 ]	0.480167	12-month-old	0.000648343	0.00418558
N_AQ.1176	trans-4-Carboxymethylenebut-2-en-4-olide	trans-4-Carboxymethylenebut-2-en-4-olide [ C6 H4 O4, tgt=,overall=87.58,db=87.58,mfg=87.5, KEGG ID=C12838,METLIN ID=6949 ]	0.31045	12-month-old	0.000653655	0.00419997
P_AQ.1186	Arg Gln Arg	Arg Gln Arg [ C17 H34 N10 O5, tgt=,overall=94.63,db=94.54,mfg=94.7, METLIN ID=1990 ]	0.313479	12-month-old	0.000653655	0.00419997
P_LP.1113	5-(1-Hydroxyethyl)-4-methylthiazole	5-(1-Hydroxyethyl)-4-methylthiazole [ C6 H9 N O S, tgt=,overall=98.39,db=98.39,mfg=98.3, CAS ID=45657-12-3,METLIN ID=187 ]	0.268739	12-month-old	0.000654326	0.00420123
P_AQ.1743	C15 H16 N3 O11	[ C15 H16 N3 O11, tgt=,overall=45.82,mfg=91.6 ]	0.215551	12-month-old	0.000670335	0.00428855
P_AQ.353	GV 150013X	GV 150013X [ C33 H34 N4 O3, tgt=,overall=98.73,db=98.73,mfg=98.7, KEGG ID=C15096,METLIN ID=7058 ]	0.564632	12-month-old	0.00067131	0.00428855
P_LP.1133	10-Oxabenzo[def]chrysen-9-one	10-Oxabenzo[def]chrysen-9-one [ C19 H10 O2, tgt=,overall=75.92,db=75.92,mfg=75.9, KEGG ID=C18281,METLIN ID=7212 ]	0.426601	12-month-old	0.000679914	0.00433415
N_LP.1497	2-Propylmalate Esi-3.2600045	2-Propylmalate [ C7 H12 O5, tgt=,overall=52.94,db=18.53,mfg=87.3, CAS ID=,KEGG ID=C05994,METLIN ID=6324 ]	0.108747	12-month-old	0.000692767	0.00438143
P_LP.262	L-Proline	L-Proline [ C5 H9 N O2, tgt=,overall=85.68,db=85.67,mfg=85.6, CAS ID=147-85-3,KEGG ID=C00148,METLIN ID=29,HMP ID=HMDB0016 ]	0.329204	12-month-old	0.000692767	0.00438143
N_LP.1047	C20 H10 O6 S	[ C20 H10 O6 S, tgt=,overall=47.07,db=0.00,mfg=94.1 ]	0.325698	12-month-old	0.000703271	0.00444153
N_LP.314	> limit 10.504021	[ > limit, tgt ]	0.299476	12-month-old	0.000711497	0.00449028
P_AQ.6	Istamycin C1	Istamycin C1 [ C19 H37 N5 O6, tgt=,overall=87.59,db=87.58,mfg=87.5, KEGG ID=C17996,METLIN ID=7199 ]	0.334882	12-month-old	0.00071486	0.00450189
N_LP.163	C15 H26 O5	[ C15 H26 O5, tgt=,overall=42.94,db=0.00,mfg=85.8 ]	0.460485	12-month-old	0.000720241	0.00452613
P_AQ.1175	C24 H56 N20 O4	[ C24 H56 N20 O4, tgt=,overall=43.92,mfg=87.8 ]	0.2573	12-month-old	0.000728769	0.00457325
P_LP.1581	Hexanoylglycine Esi+1.2250022	Hexanoylglycine [ C8 H15 N O3, tgt=,overall=70.60,db=56.98,mfg=84.2, CAS ID=24003-67-6,METLIN ID=5669,HMP ID=HMDB0070 ]	0.264393	12-month-old	0.000737606	0.00460913
N_AQ.735	<none> Esi-7.443983	[ <none>, tgt ]	0.270525	12-month-old	0.000737606	0.00460913
P_LP.94	Thymine	Thymine [ C5 H6 N2 O2, tgt=,overall=85.98,db=85.25,mfg=86.7, CAS ID=65-71-4,KEGG ID=C00178,METLIN ID=290,HMP ID=HMDB0026 ]	0.288431	12-month-old	0.000737606	0.00460913
P_LP.307	Arg Gln Arg	Arg Gln Arg [ C17 H34 N10 O5, tgt=,overall=82.11,db=81.74,mfg=82.4, METLIN ID=1990 ]	0.339449	12-month-old	0.000737606	0.00460913
N_LP.516	C9 H4 N O10 S	[ C9 H4 N O10 S, tgt=,overall=43.74,mfg=87.4 ]	0.100582	12-month-old	0.000761023	0.00471887
N_AQ.492	C20 H36 N13 O3	[ C20 H36 N13 O3, tgt=,overall=38.39,db=0.00,mfg=76.7 ]	0.399894	12-month-old	0.000761023	0.00471887
N_AQ.635	C33 H66 N4 O10	[ C33 H66 N4 O10, tgt=,overall=48.96,mfg=97.9 ]	0.262612	12-month-old	0.000779889	0.00482573
P_LP.1202	C26 H55 N O9	[ C26 H55 N O9, tgt=,overall=49.87,db=0.00,mfg=99.7 ]	0.226356	12-month-old	0.000793083	0.00488352
N_LP.1049	Progeldanamycin	Progeldanamycin [ C27 H41 N O6, tgt=,overall=79.58,db=79.52,mfg=79.6, KEGG ID=C15823,METLIN ID=7110 ]	0.275586	12-month-old	0.000795926	0.00489762
N_LP.1409	Mikanin 3-O-sulfate	Mikanin 3-O-sulfate [ C18 H16 O10 S, tgt=,overall=95.01,db=95.01,mfg=95.0, Lipid ID=LMPK12112884,METLIN ID=5129 ]	0.199109	12-month-old	0.000800757	0.00492393
P_LP.616	Pheophorbide a	Pheophorbide a [ C35 H36 N4 O5, tgt=,overall=99.24,db=99.24,mfg=99.2, CAS ID=15664-29-6,KEGG ID=C18021,METLIN ID=6391 ]	0.463064	12-month-old	0.000805256	0.00494817
P_LP.122	Lumula	Lumula [ C24 H43 N O4, tgt=,overall=99.12,db=99.12,mfg=99.1, METLIN ID=4568 ]	0.382417	12-month-old	0.000830899	0.00507759
P_AQ.1435	C31 H69 N4 O11	[ C31 H69 N4 O11, tgt=,overall=48.94,mfg=97.8 ]	0.202766	12-month-old	0.000834138	0.00509387
P_AQ.1532	1-Aminocyclohexanecarboxylic acid Esi+6.564995	1-Aminocyclohexanecarboxylic acid [ C7 H13 N O2, tgt=,overall=51.39,db=4.62,mfg=98.1, CAS ID=2756-85-6,METLIN ID=6589,HMP ID=HMDB0227 ]	0.372176	12-month-old	0.00083548	0.00509856
P_LP.202	C21 H45 N4 O3	[ C21 H45 N4 O3, tgt=,overall=49.46,mfg=98.9 ]	0.102987	12-month-old	0.000861764	0.00523733
P_AQ.1437	Diisobutyl phthalate	Diisobutyl phthalate [ C16 H22 O4, tgt=,overall=97.60,db=97.60,mfg=97.6, CAS ID=84-69-5,KEGG ID=C15205,METLIN ID=7069 ]	0.160119	12-month-old	0.000861764	0.00523733
P_LP.1817	C11 H13 N O5	[ C11 H13 N O5, tgt=,overall=48.72,mfg=97.4 ]	0.20349	12-month-old	0.000861764	0.00523733
P_AQ.74	C12 H26 O7	[ C12 H26 O7, tgt=,overall=49.80,mfg=99.6 ]	0.263285	12-month-old	0.000861764	0.00523733
P_AQ.214	C26 H53 N8 O10	[ C26 H53 N8 O10, tgt=,overall=48.62,mfg=97.2 ]	0.494207	12-month-old	0.000867272	0.00526719
N_AQ.316	C38 H60 N8 O3	[ C38 H60 N8 O3, tgt=,overall=36.13,mfg=72.2 ]	0.2736	12-month-old	0.00090667	0.00548019
N_AQ.1169	PG(O-18:0/18:3(6Z,9Z,12Z))	PG(O-18:0/18:3(6Z,9Z,12Z)) [ C42 H79 O9 P, tgt=,overall=16.29,db=16.2, Lipid ID=LMGP04020029,METLIN ID=7984 ]	0.22474	12-month-old	0.000916648	0.00552168
P_LP.2257	C29 H65 N4 O10	[ C29 H65 N4 O10, tgt=,overall=48.72,db=0.00,mfg=97.4 ]	0.180667	12-month-old	0.000942753	0.00566277
P_LP.5	C16 H36 N3 O9	[ C16 H36 N3 O9, tgt=,overall=49.28,db=0.00,mfg=98.5 ]	0.320872	12-month-old	0.000945288	0.00566725
N_LP.933	3,4-Dimethoxy-benzaldehyde Esi-5.4340086	3,4-Dimethoxy-benzaldehyde [ C9 H10 O3, tgt=,overall=50.33,db=53.04,mfg=47.6, CAS ID=120-14-9,KEGG ID=C02201,METLIN ID=4471 ]	0.565976	12-month-old	0.000945288	0.00566725
N_LP.1912	Daphnoline	Daphnoline [ C35 H36 N2 O6, tgt=,overall=76.53,db=76.59,mfg=76.4, CAS ID=479-36-7,KEGG ID=C09418,METLIN ID=6768 ]	0.275486	12-month-old	0.000955073	0.00572205
N_LP.1162	C17 H9 O23	[ C17 H9 O23, tgt=,overall=35.94,db=0.00,mfg=71.8 ]	0.0525566	12-month-old	0.000974755	0.005793
N_LP.1770	C22 H4 N4 O15	[ C22 H4 N4 O15, tgt=,overall=38.68,db=0.00,mfg=77.3 ]	0.0718077	12-month-old	0.000974755	0.005793
N_LP.1657	C9 H2 Cl2 N O5 S5	[ C9 H2 Cl2 N O5 S5, tgt=,overall=23.77,db=0.00,mfg=47.5 ]	0.0737667	12-month-old	0.000974755	0.005793
P_LP.2818	C5 H14 N O3	[ C5 H14 N O3, tgt=,overall=39.43,mfg=78.8 ]	0.13372	12-month-old	0.000974755	0.005793
P_AQ.1534	(-)N-(2R-hydroxy-propyl) ?,?-dimethylarachidonoyl amine	(-)N-(2R-hydroxy-propyl) ?,?-dimethylarachidonoyl amine [ C25 H43 N O2, tgt=,overall=82.04,db=67.94,mfg=96.1, Lipid ID=LMFA08020047,METLIN ID=3671 ]	0.381163	12-month-old	0.000980842	0.00582137
P_AQ.254	Spiramycin 3	Spiramycin 3 [ C46 H78 N2 O15, tgt=,overall=76.68,db=76.6, CAS ID=24916-52-7,KEGG ID=C18844,METLIN ID=248 ]	0.389122	12-month-old	0.00101478	0.00597479
P_LP.2913	decanamide Esi+9.349984	decanamide [ C10 H21 N O, tgt=,overall=82.85,db=82.84,mfg=82.8, Lipid ID=LMFA08010005,METLIN ID=4655 ]	0.0947788	12-month-old	0.00103626	0.00606102
P_LP.1534	Imidazoleacetic acid	Imidazoleacetic acid [ C5 H6 N2 O2, tgt=,overall=85.98,db=85.25,mfg=86.7, CAS ID=645-65-8,KEGG ID=C02835,METLIN ID=6445,HMP ID=HMDB0202 ]	0.262473	12-month-old	0.00103626	0.00606102
P_LP.140	12-amino-octadecanoic acid	12-amino-octadecanoic acid [ C18 H37 N O2, tgt=,overall=98.47,db=98.47,mfg=98.4, METLIN ID=3592 ]	0.409814	12-month-old	0.00103626	0.00606102
N_LP.1458	C13 H4 N3 O4 S	[ C13 H4 N3 O4 S, tgt=,overall=46.22,db=0.00,mfg=92.4 ]	0.0696882	12-month-old	0.00106834	0.00620364
P_AQ.1379	5?-Chola-3,11-dien-24-oic Acid Esi+1.0469984	5?-Chola-3,11-dien-24-oic Acid [ C24 H36 O2, tgt=,overall=99.29,db=99.29,mfg=99.2, METLIN ID=4296 ]	0.409503	12-month-old	0.00106834	0.00620364
N_AQ.957	DG(18:1(9Z)/20:3(5Z,8Z,11Z)/0:0)	DG(18:1(9Z)/20:3(5Z,8Z,11Z)/0:0) [ C41 H72 O5, tgt=,overall=79.03,db=66.86,mfg=91.2, METLIN ID=58801,HMP ID=HMDB0722 ]	0.52494	12-month-old	0.00106834	0.00620364
P_AQ.1522	> limit Esi+1.2380024	[ > limit, tgt ]	0.267655	12-month-old	0.00110134	0.00635777
P_AQ.142	5-Hydroxyectoine	5-Hydroxyectoine [ C6 H10 N2 O3, tgt=,overall=91.77,db=84.65,mfg=98.8, CAS ID=,KEGG ID=C16432,METLIN ID=6342 ]	0.30127	12-month-old	0.00110134	0.00635777
N_AQ.81	Triethylene glycol diglycidyl ether	Triethylene glycol diglycidyl ether [ C12 H22 O6, tgt=,overall=99.39,db=99.39,mfg=99.3, CAS ID=1954-28-5,KEGG ID=C19537,METLIN ID=7321 ]	0.487251	12-month-old	0.001107	0.00638631
P_AQ.1557	C27 H46 N3 O13	[ C27 H46 N3 O13, tgt=,overall=46.95,mfg=93.9 ]	0.0878818	12-month-old	0.00113527	0.00652395
P_LP.2138	C29 H65 N4 O16	[ C29 H65 N4 O16, tgt=,overall=48.95,mfg=97.9 ]	0.32627	12-month-old	0.00115487	0.00662799
N_AQ.696	C27 H26 N23	[ C27 H26 N23, tgt=,overall=38.68,db=0.00,mfg=77.3 ]	0.144821	12-month-old	0.00117017	0.00668552
N_LP.208	3?,12?-Dihydroxy-5?-chol-6-en-24-oic Acid Esi-10.475982	3?,12?-Dihydroxy-5?-chol-6-en-24-oic Acid [ C24 H38 O4, tgt=,overall=91.06,db=82.55,mfg=99.5, KEGG ID=C11637,METLIN ID=4280 ]	0.389001	12-month-old	0.00117017	0.00668552
N_AQ.1065	C14 H N S2	[ C14 H N S2, tgt=,overall=33.25,db=0.00,mfg=66.5 ]	0.276282	12-month-old	0.00123246	0.00702329
P_LP.2794	C17 H41 N13 O7	[ C17 H41 N13 O7, tgt=,overall=45.13,mfg=90.2 ]	0.424047	12-month-old	0.00124155	0.00705145
P_AQ.499	Anthranilic acid	Anthranilic acid [ C7 H7 N O2, tgt=,overall=87.07,db=87.07,mfg=87.0, CAS ID=118-92-3,KEGG ID=C00108,METLIN ID=31 ]	0.355393	12-month-old	0.00124297	0.00705145
P_LP.2395	12-amino-octadecanoic acid Esi+11.089991	12-amino-octadecanoic acid [ C18 H37 N O2, tgt=,overall=98.48,db=98.48,mfg=98.4, METLIN ID=3592 ]	0.418925	12-month-old	0.00124297	0.00705145
P_AQ.914	Pymetrozine	Pymetrozine [ C10 H11 N5 O, tgt=,overall=42.27,db=0.00,mfg=84.5, CAS ID=123312-89-0,KEGG ID=C18590,METLIN ID=7239 ]	0.466816	12-month-old	0.00124297	0.00705145
P_LP.2220	3-Butylidene-7-hydroxyphthalide Esi+11.887968	3-Butylidene-7-hydroxyphthalide [ C12 H12 O3, tgt=,overall=99.77,db=99.77,mfg=99.7, CAS ID=93236-67-0,KEGG ID=C09921,METLIN ID=6801 ]	0.0522001	12-month-old	0.00128092	0.00722052
P_AQ.892	N-Succinyl-L-diaminopimelic acid	N-Succinyl-L-diaminopimelic acid [ C11 H18 N2 O7, tgt=,overall=98.48,db=98.48,mfg=98.4, CAS ID=26605-36-7,KEGG ID=C04421,METLIN ID=38 ]	0.362725	12-month-old	0.00128286	0.00722691
P_AQ.1655	C20 H41 N8 O6	[ C20 H41 N8 O6, tgt=,overall=49.02,mfg=98.0 ]	0.424048	12-month-old	0.0012956	0.00728478
P_LP.2886	PS(P-20:0/18:0)	PS(P-20:0/18:0) [ C44 H86 N O9 P, tgt=,overall=60.29,db=60.2, Lipid ID=LMGP03030067,METLIN ID=7880 ]	0.174134	12-month-old	0.00129896	0.00729904
N_LP.1818	U-74389G 14.197017	U-74389G [ C37 H50 N6 O2, tgt=,overall=73.70,db=73.72,mfg=73.6, CAS ID=153190-29-5,METLIN ID=6309 ]	0.398212	12-month-old	0.00130653	0.00733692
P_LP.2418	C32 H48 N8 O4	[ C32 H48 N8 O4, tgt=,overall=49.27,db=0.00,mfg=98.5 ]	0.114773	12-month-old	0.00131993	0.00737945
N_AQ.898	C6 H O8 S Esi-7.443982 :1	[ C6 H O8 S, tgt=,overall=34.79,db=0.00,mfg=69.5 ]	0.225638	12-month-old	0.00131993	0.00737945
P_AQ.464	C7 H17 N O	[ C7 H17 N O, tgt=,overall=43.79,mfg=87.5 ]	0.349987	12-month-old	0.00132648	0.00741141
N_AQ.300	C39 H62 N8 O3	[ C39 H62 N8 O3, tgt=,overall=35.68,mfg=71.3 ]	0.268402	12-month-old	0.0013599	0.00754658
P_AQ.306	C24 H49 N8 O9	[ C24 H49 N8 O9, tgt=,overall=48.83,mfg=97.6 ]	0.459184	12-month-old	0.0013599	0.00754658
N_LP.1603	Arg Gly Cys	Arg Gly Cys [ C11 H22 N6 O4 S, tgt=,overall=87.85,db=87.85,mfg=87.8, METLIN ID=2275 ]	0.0429205	12-month-old	0.00136003	0.00754658
N_AQ.315	C6 H O8 S Esi-7.443982	[ C6 H O8 S, tgt=,overall=34.79,db=0.00,mfg=69.5 ]	0.229786	12-month-old	0.00136003	0.00754658
P_LP.2198	5-Fluorouridine monophosphate	5-Fluorouridine monophosphate [ C9 H12 F N2 O9 P, tgt=,overall=42.58,db=85.1, CAS ID=796-66-7,KEGG ID=C16634,METLIN ID=7127 ]	0.189835	12-month-old	0.00139421	0.00772169
P_AQ.569	PI(18:1(9Z)/20:3(5Z,8Z,11Z))	PI(18:1(9Z)/20:3(5Z,8Z,11Z)) [ C47 H83 O13 P, tgt=,overall=87.05,db=87.0, KEGG ID=C00626,METLIN ID=61227,HMP ID=HMDB0984 ]	0.39623	12-month-old	0.00142906	0.00786558
P_LP.2839	C26 H53 N8 O4	[ C26 H53 N8 O4, tgt=,overall=49.03,db=0.00,mfg=98.0 ]	0.137398	12-month-old	0.0014872	0.00810508
N_AQ.1064	C16-OH Sulfatide	C16-OH Sulfatide [ C40 H77 N O12 S, tgt=,overall=87.70,db=87.7, Lipid ID=LMSP06020003,METLIN ID=4162 ]	0.214487	12-month-old	0.0014872	0.00810508
N_AQ.109	DG(17:0/22:5(7Z,10Z,13Z,16Z,19Z)/0:0)[iso2]	DG(17:0/22:5(7Z,10Z,13Z,16Z,19Z)/0:0)[iso2] [ C42 H72 O5, tgt=,overall=93.35,db=93.36,mfg=93.3, Lipid ID=LMGL02010173,CAS ID=,METLIN ID=451 ]	0.329047	12-month-old	0.0014872	0.00810508
P_AQ.805	Cys Val Gly	Cys Val Gly [ C10 H19 N3 O4 S, tgt=,overall=72.01,db=71.59,mfg=72.4, METLIN ID=1993 ]	0.337355	12-month-old	0.00152812	0.00830311
P_AQ.91	2-Dimethylamino-5,6-dimethylpyrimidin-4-ol	2-Dimethylamino-5,6-dimethylpyrimidin-4-ol [ C8 H13 N3 O, tgt=,overall=94.87,db=94.86,mfg=94.8, CAS ID=40778-16-3,KEGG ID=C10916,METLIN ID=6868 ]	0.491156	12-month-old	0.00153196	0.00830311
P_AQ.1417	C18 H37 N O12	[ C18 H37 N O12, tgt=,overall=49.40,mfg=98.7 ]	0.183598	12-month-old	0.00155167	0.00839968
P_LP.2023	C33 H67 N8 O6	[ C33 H67 N8 O6, tgt=,overall=48.96,db=0.00,mfg=97.9 ]	0.174856	12-month-old	0.0015586	0.00843205
P_AQ.923	3-O-Sulfogalactosylceramide	3-O-Sulfogalactosylceramide [ C48 H93 N O12 S, tgt=,overall=89.82,db=89.8, CAS ID=151122-71-3,KEGG ID=C06125,METLIN ID=5096,HMP ID=HMDB0002 ]	0.225285	12-month-old	0.00157333	0.00847474
N_LP.1660	<none> Esi-0.82899976	[ <none>, tgt ]	0.174695	12-month-old	0.00157796	0.00847474
P_LP.289	C10 H7 N8	[ C10 H7 N8, tgt=,overall=42.53,db=0.00,mfg=85.0 ]	0.190337	12-month-old	0.00157796	0.00847474
P_AQ.708	3-Deoxyvitamin D3	3-Deoxyvitamin D3 [ C27 H44, tgt=,overall=99.55,db=99.55,mfg=99.5, Lipid ID=LMST03020618,METLIN ID=4254 ]	0.251507	12-month-old	0.00157796	0.00847474
P_AQ.1153	L-Methionine S-oxide	L-Methionine S-oxide [ C5 H11 N O3 S, tgt=,overall=99.16,db=99.16,mfg=99.1, CAS ID=3226-65-1,KEGG ID=C02989,METLIN ID=63430,HMP ID=HMDB0200 ]	0.319857	12-month-old	0.00157796	0.00847474
P_AQ.247	4-Amino-2-nitrotoluene	4-Amino-2-nitrotoluene [ C7 H8 N2 O2, tgt=,overall=99.28,db=99.28,mfg=99.2, CAS ID=119-32-4,KEGG ID=C18320,METLIN ID=7215 ]	0.227515	12-month-old	0.00162523	0.00868129
P_AQ.299	Trolamine	Trolamine [ C6 H15 N O3, tgt=,overall=86.84,db=86.84,mfg=86.8, CAS ID=102-71-6,KEGG ID=C06771,METLIN ID=4336 ]	0.541526	12-month-old	0.00162523	0.00868129
P_LP.1557	C32 H65 N8 O7	[ C32 H65 N8 O7, tgt=,overall=49.65,mfg=99.3 ]	0.224295	12-month-old	0.00162755	0.00868773
P_AQ.497	C10 H18 N4 O2	[ C10 H18 N4 O2, tgt=,overall=48.54,mfg=97.0 ]	0.324718	12-month-old	0.00163897	0.00873886
P_AQ.1353	Kanakugiol	Kanakugiol [ C19 H20 O6, tgt=,overall=88.30,db=88.29,mfg=88.3, Lipid ID=LMPK12120362,METLIN ID=5216 ]	0.416793	12-month-old	0.00164284	0.00874897
N_LP.1616	<none> Esi-0.81099975 :3	[ <none>, tgt ]	0.0365303	12-month-old	0.0016738	0.0088872
P_LP.1083	PG(18:3(6Z,9Z,12Z)/22:5(7Z,10Z,13Z,16Z,19Z))	PG(18:3(6Z,9Z,12Z)/22:5(7Z,10Z,13Z,16Z,19Z)) [ C46 H75 O10 P, tgt=,overall=90.96,db=90.9, METLIN ID=61944,HMP ID=HMDB1067 ]	0.313443	12-month-old	0.001717	0.00910567
N_LP.107	2',4'-Dihydroxy-6'-methoxy-3',5'-dimethylchalcone	2',4'-Dihydroxy-6'-methoxy-3',5'-dimethylchalcone [ C18 H18 O4, tgt=,overall=79.56,db=59.25,mfg=99.8, Lipid ID=LMPK12120225,METLIN ID=5202 ]	0.376417	12-month-old	0.00172512	0.00913233
P_AQ.1391	C19 H14 N7 O3	[ C19 H14 N7 O3, tgt=,overall=41.77,mfg=83.5 ]	0.310219	12-month-old	0.00172764	0.00914022
N_LP.2398	Dehydrojuvabione Esi-11.612032	Dehydrojuvabione [ C16 H24 O3, tgt=,overall=86.31,db=86.31,mfg=86.3, CAS ID=16060-78-9,KEGG ID=C09657,METLIN ID=6786 ]	0.0886079	12-month-old	0.00177171	0.00935714
P_LP.1773	Ophiobolin F	Ophiobolin F [ C25 H42 O, tgt=,overall=75.34,db=61.77,mfg=88.9, CAS ID=20098-89-9,KEGG ID=C16818,METLIN ID=7136 ]	0.488914	12-month-old	0.00177789	0.00936696
N_AQ.856	C41 H70 N7 O2	[ C41 H70 N7 O2, tgt=,overall=48.41,db=0.00,mfg=96.8 ]	0.408386	12-month-old	0.00179039	0.00942161
P_LP.1987	C44 H70 N2 O7	[ C44 H70 N2 O7, tgt=,overall=48.52,mfg=97.0 ]	0.156042	12-month-old	0.00182089	0.00951597
N_LP.1725	C5 H3 Cl3 O S5	[ C5 H3 Cl3 O S5, tgt=,overall=23.80,db=0.00,mfg=47.6 ]	0.0481313	12-month-old	0.00182764	0.00951597
P_AQ.1781	> limit Esi+1.0199995	[ > limit, tgt ]	0.183625	12-month-old	0.00182764	0.00951597
P_LP.474	C10 H20 N4 O3	[ C10 H20 N4 O3, tgt=,overall=49.07,mfg=98.1 ]	0.282653	12-month-old	0.00182764	0.00951597
N_LP.146	(S)-2-Ethyl-3-hydroxypropionic acid Esi-3.1099923	(S)-2-Ethyl-3-hydroxypropionic acid [ C5 H10 O3, tgt=,overall=87.84,db=87.84,mfg=87.8, CAS ID=4374-62-3,METLIN ID=6618,HMP ID=HMDB0232 ]	0.298146	12-month-old	0.00182764	0.00951597
P_LP.1392	C20 H40 N3 O11	[ C20 H40 N3 O11, tgt=,overall=49.56,mfg=99.1 ]	0.366213	12-month-old	0.00182764	0.00951597
N_AQ.38	Lithocholic acid	Lithocholic acid [ C24 H40 O3, tgt=,overall=77.96,db=57.32,mfg=98.6, Lipid ID=LMST04010003,CAS ID=434-13-9,KEGG ID=C03990,METLIN ID=209,HMP ID=HMDB0076 ]	0.577525	12-month-old	0.00182764	0.00951597
P_LP.1607	C23 H53 N4 O13	[ C23 H53 N4 O13, tgt=,overall=49.34,mfg=98.6 ]	0.386667	12-month-old	0.00187531	0.00971211
P_LP.787	Phenyl glucuronide	Phenyl glucuronide [ C12 H14 O7, tgt=,overall=92.11,db=84.42,mfg=99.7, CAS ID=17685-05-1,METLIN ID=182 ]	0.390369	12-month-old	0.00187531	0.00971211
P_AQ.151	Guanosine	Guanosine [ C10 H13 N5 O5, tgt=,overall=98.92,db=98.13,mfg=99.7, CAS ID=118-00-3,KEGG ID=C00387,METLIN ID=87,HMP ID=HMDB0013 ]	0.323559	12-month-old	0.00188174	0.00971211
N_LP.562	C14 H10 N9 O2	[ C14 H10 N9 O2, tgt=,overall=48.09,mfg=96.1 ]	0.297988	12-month-old	0.00188502	0.00972335
P_LP.1750	N-Acetyl-DL-methionine Esi+3.7390082	N-Acetyl-DL-methionine [ C7 H13 N O3 S, tgt=,overall=53.78,db=13.57,mfg=93.9, CAS ID=1115-47-5,METLIN ID=62466,HMP ID=HMDB1174 ]	0.171703	12-month-old	0.00188792	0.00972752
P_LP.2103	C10 H20 N4 O3 Esi+3.208003	[ C10 H20 N4 O3, tgt=,overall=49.07,mfg=98.1 ]	0.361403	12-month-old	0.00193731	0.0099641
P_AQ.285	Choline sulfate	Choline sulfate [ C5 H14 N O4 S, tgt=,overall=49.27,db=98.5, CAS ID=4858-96-2,KEGG ID=C00919,METLIN ID=6330 ]	0.400564	12-month-old	0.00194877	0.0100056
P_LP.364	3?-Hydroxy-5?-chola-7,9(11)-dien-24-oic Acid Esi+9.62098	3?-Hydroxy-5?-chola-7,9(11)-dien-24-oic Acid [ C24 H36 O3, tgt=,overall=95.70,db=95.70,mfg=95.7, METLIN ID=4290 ]	0.45493	12-month-old	0.00194877	0.0100056
N_LP.1103	C11 H12 N2 O7 S2	[ C11 H12 N2 O7 S2, tgt=,overall=47.79,mfg=95.5 ]	0.20738	12-month-old	0.00200416	0.0102485
P_LP.1911	6-Imino-5-oxocyclohexa-1,3-dienecarboxylate	6-Imino-5-oxocyclohexa-1,3-dienecarboxylate [ C7 H5 N O3, tgt=,overall=63.63,db=39.71,mfg=87.5, KEGG ID=C04584,METLIN ID=6621 ]	0.242577	12-month-old	0.00201869	0.010305
P_AQ.81	C18 H38 O10	[ C18 H38 O10, tgt=,overall=49.23,db=0.00,mfg=98.4 ]	0.289054	12-month-old	0.00205138	0.0103903
P_LP.3068	Levulinic Acid, 3-Benzylidenyl-	Levulinic Acid, 3-Benzylidenyl- [ C12 H12 O3, tgt=,overall=87.00,db=87.00,mfg=87.0, CAS ID=,METLIN ID=4438 ]	0.0477244	12-month-old	0.00205299	0.0103903
N_LP.2264	C43 H83 N3 O3	[ C43 H83 N3 O3, tgt=,overall=34.27,db=0.00,mfg=68.5 ]	0.118885	12-month-old	0.00205299	0.0103903
P_AQ.476	para-Benzoquinone dioxime Esi+1.6759976	para-Benzoquinone dioxime [ C6 H6 N2 O2, tgt=,overall=81.64,db=81.63,mfg=81.6, CAS ID=105-11-3,KEGG ID=C19345,METLIN ID=7305 ]	0.282732	12-month-old	0.00205299	0.0103903
N_AQ.24	N2-Acetyl-L-aminoadipate	N2-Acetyl-L-aminoadipate [ C8 H13 N O5, tgt=,overall=81.05,db=81.05,mfg=81.0, CAS ID=,KEGG ID=C12986,METLIN ID=6344 ]	0.457502	12-month-old	0.00205299	0.0103903
P_LP.156	2-Phenylbutyrolactone	2-Phenylbutyrolactone [ C10 H10 O2, tgt=,overall=84.75,db=84.70,mfg=84.8, CAS ID=6836-98-2,METLIN ID=182 ]	0.414988	12-month-old	0.00208834	0.0105572
N_LP.519	3,4-Epoxy-6-methylcyclohexylmethyl-3,4-epoxy-6-methylcyclo-hexanecarboxylate	3,4-Epoxy-6-methylcyclohexylmethyl-3,4-epoxy-6-methylcyclo-hexanecarboxylate [ C16 H24 O4, tgt=,overall=61.42,db=61.45,mfg=61.3, CAS ID=141-37-7,KEGG ID=C19417,METLIN ID=7312 ]	0.0847351	12-month-old	0.00211317	0.0106376
N_AQ.1333	<none> Esi-7.452014	[ <none>, tgt ]	0.186786	12-month-old	0.00211317	0.0106376
N_AQ.795	Endothal	Endothal [ C8 H10 O5, tgt=,overall=64.44,db=47.92,mfg=80.9, CAS ID=129-67-9,KEGG ID=C18724,METLIN ID=7250 ]	0.315505	12-month-old	0.00211317	0.0106376
P_LP.370	4-Amino-2-nitrotoluene	4-Amino-2-nitrotoluene [ C7 H8 N2 O2, tgt=,overall=86.04,db=86.04,mfg=86.0, CAS ID=119-32-4,KEGG ID=C18320,METLIN ID=7215 ]	0.260093	12-month-old	0.00211504	0.0106376
N_LP.27	C30 H50 O6 S	[ C30 H50 O6 S, tgt=,overall=49.10,mfg=98.2 ]	0.402769	12-month-old	0.00212694	0.0106698
P_LP.502	C31 H67 N4 O12	[ C31 H67 N4 O12, tgt=,overall=49.30,mfg=98.6 ]	0.256655	12-month-old	0.00212747	0.0106698
P_AQ.800	Epinephrine sulfate	Epinephrine sulfate [ C9 H13 N O6 S, tgt=,overall=98.85,db=98.84,mfg=98.8, CAS ID=77469-50-2,METLIN ID=58061,HMP ID=HMDB0187 ]	0.356567	12-month-old	0.00213905	0.0107158
N_LP.430	C18 H19 N O7	[ C18 H19 N O7, tgt=,overall=49.81,mfg=99.6 ]	0.346015	12-month-old	0.00214037	0.0107164
P_AQ.1344	PC(19:1(9Z)/18:3(9Z,12Z,15Z))	PC(19:1(9Z)/18:3(9Z,12Z,15Z)) [ C45 H83 N O8 P, tgt=,overall=27.43,db=27.4, Lipid ID=LMGP01011771,METLIN ID=7605 ]	0.252258	12-month-old	0.00217497	0.0108589
N_AQ.99	I-Urobilin	I-Urobilin [ C33 H42 N4 O6, tgt=,overall=99.13,db=99.13,mfg=99.1, CAS ID=1856-98-0,KEGG ID=C05794,METLIN ID=58222,HMP ID=HMDB0416 ]	0.410781	12-month-old	0.00221271	0.0110265
N_LP.1230	C25 H12 O4	[ C25 H12 O4, tgt=,overall=39.01,mfg=78.0 ]	0.233255	12-month-old	0.00221352	0.0110265
N_AQ.708	Tyramine-O-sulfate	Tyramine-O-sulfate [ C8 H11 N O4 S, tgt=,overall=86.30,db=86.32,mfg=86.2, CAS ID=30223-92-8,METLIN ID=58408,HMP ID=HMDB0640 ]	0.250674	12-month-old	0.00223842	0.0111007
P_LP.2979	C14 H10 N O3	[ C14 H10 N O3, tgt=,overall=34.84,mfg=69.6 ]	0.0648981	12-month-old	0.00227495	0.0112693
P_AQ.1744	C15 H24 N3 O11 S2	[ C15 H24 N3 O11 S2, tgt=,overall=47.15,mfg=94.3 ]	0.149195	12-month-old	0.00228032	0.0112896
P_AQ.854	Rhamnocitrin 3-isorhamninoside	Rhamnocitrin 3-isorhamninoside [ C34 H42 O19, tgt=,overall=23.86,db=23.8, Lipid ID=LMPK12112578,METLIN ID=5099 ]	0.18179	12-month-old	0.00230357	0.0113476
P_LP.2726	C28 H59 N O10	[ C28 H59 N O10, tgt=,overall=48.82,db=0.00,mfg=97.6 ]	0.212742	12-month-old	0.00239343	0.0116929
N_LP.716	11,12-dihydroxy stearic acid Esi-9.146982	11,12-dihydroxy stearic acid [ C18 H36 O4, tgt=,overall=99.40,db=99.40,mfg=99.4, Lipid ID=LMFA01050093,METLIN ID=3547 ]	0.308712	12-month-old	0.00247905	0.0120316
P_AQ.560	alpha-Naphthylacetamide	alpha-Naphthylacetamide [ C12 H11 N O, tgt=,overall=96.66,db=96.58,mfg=96.7, CAS ID=86-86-2,KEGG ID=C18533,METLIN ID=7233 ]	0.293259	12-month-old	0.00253056	0.0122481
P_LP.1813	Lithocholic acid glycine conjugate	Lithocholic acid glycine conjugate [ C26 H43 N O4, tgt=,overall=53.47,db=53.46,mfg=53.4, Lipid ID=LMST05030009,CAS ID=474-74-8,KEGG ID=C15557,METLIN ID=5666,HMP ID=HMDB0069 ]	0.160177	12-month-old	0.00254809	0.0123061
N_LP.1879	C9 H12 N2 O10 S2	[ C9 H12 N2 O10 S2, tgt=,overall=46.35,mfg=92.7 ]	0.170021	12-month-old	0.00255505	0.0123262
P_LP.745	C35 H73 N O14	[ C35 H73 N O14, tgt=,overall=49.87,mfg=99.7 ]	0.241382	12-month-old	0.00256638	0.0123742
P_LP.1771	C22 H47 N	[ C22 H47 N, tgt=,overall=49.69,db=0.00,mfg=99.3 ]	0.108542	12-month-old	0.00257802	0.012395
P_LP.3146	C30 H61 N8 O5 Esi+12.727026	[ C30 H61 N8 O5, tgt=,overall=49.63,db=0.00,mfg=99.2 ]	0.0974386	12-month-old	0.00258188	0.012395
P_AQ.679	m-Aminophenol	m-Aminophenol [ C6 H7 N O, tgt=,overall=84.89,db=84.89,mfg=84.9, CAS ID=591-27-5,KEGG ID=C05058,METLIN ID=6628 ]	0.298193	12-month-old	0.00258188	0.012395
N_AQ.26	Tetroquinone	Tetroquinone [ C6 H4 O6, tgt=,overall=46.73,db=47.53,mfg=45.9, CAS ID=319-89-1,METLIN ID=4411 ]	0.360293	12-month-old	0.00258188	0.012395
P_AQ.1046	C34 H69 N8 O8	[ C34 H69 N8 O8, tgt=,overall=49.46,mfg=98.9 ]	0.225703	12-month-old	0.00258353	0.0123962
P_AQ.222	Arg Asn Arg	Arg Asn Arg [ C16 H32 N10 O5, tgt=,overall=92.79,db=91.27,mfg=94.3, METLIN ID=2144 ]	0.270208	12-month-old	0.00264414	0.0126486
N_LP.1071	C18 H38 O6 S	[ C18 H38 O6 S, tgt=,overall=47.59,mfg=95.1 ]	0.144653	12-month-old	0.0026561	0.0126486
N_AQ.573	C7 H16 O S2	[ C7 H16 O S2, tgt=,overall=44.86,mfg=89.7 ]	0.197853	12-month-old	0.0026561	0.0126486
P_AQ.826	1-Methylhypoxanthine Esi+2.9719923	1-Methylhypoxanthine [ C6 H6 N4 O, tgt=,overall=81.47,db=78.90,mfg=84.0, CAS ID=1125-39-9,METLIN ID=377 ]	0.214756	12-month-old	0.0026561	0.0126486
P_LP.1688	> limit Esi+11.95701	[ > limit, tgt ]	0.188086	12-month-old	0.00268238	0.01276
N_AQ.379	DG(18:3(6Z,9Z,12Z)/20:3(5Z,8Z,11Z)/0:0)	DG(18:3(6Z,9Z,12Z)/20:3(5Z,8Z,11Z)/0:0) [ C41 H68 O5, tgt=,overall=70.35,db=70.38,mfg=70.3, METLIN ID=58836,HMP ID=HMDB0728 ]	0.24454	12-month-old	0.00269945	0.0128274
P_LP.2602	C34 H59 N5 O S	[ C34 H59 N5 O S, tgt=,overall=47.84,db=0.00,mfg=95.6 ]	0.0687205	12-month-old	0.0027366	0.0129623
N_LP.1859	C35 H61 N O9	[ C35 H61 N O9, tgt=,overall=49.36,db=0.00,mfg=98.7 ]	0.209513	12-month-old	0.00278349	0.0131423
P_LP.2535	C14 H14 N4	[ C14 H14 N4, tgt=,overall=41.69,mfg=83.3 ]	0.158604	12-month-old	0.00280304	0.0131992
P_AQ.504	C17 H24 N14 O5	[ C17 H24 N14 O5, tgt=,overall=48.30,mfg=96.6 ]	0.070819	12-month-old	0.00281043	0.0131992
P_AQ.304	Estra-1,3,5(10)-triene-3,6beta,17beta-triol triacetate	Estra-1,3,5(10)-triene-3,6beta,17beta-triol triacetate [ C24 H30 O6, tgt=,overall=99.59,db=99.59,mfg=99.5, KEGG ID=C15440,METLIN ID=7090 ]	0.127196	12-month-old	0.00281043	0.0131992
P_LP.1342	3-O-Sulfogalactosylceramide	3-O-Sulfogalactosylceramide [ C48 H93 N O12 S, tgt=,overall=88.91,db=88.9, CAS ID=151122-71-3,KEGG ID=C06125,METLIN ID=5096,HMP ID=HMDB0002 ]	0.13561	12-month-old	0.00282917	0.0132776
P_LP.2911	<none> Esi+0.81300193 :25	[ <none>, tgt ]	0.0444483	12-month-old	0.00289063	0.013483
N_AQ.576	Rhizochalinin D	Rhizochalinin D [ C35 H70 N2 O8, tgt=,overall=44.06,db=21.63,mfg=66.5, Lipid ID=LMSP01080039,METLIN ID=5393 ]	0.324657	12-month-old	0.00289063	0.013483
P_LP.356	2-Dimethylamino-5,6-dimethylpyrimidin-4-ol	2-Dimethylamino-5,6-dimethylpyrimidin-4-ol [ C8 H13 N3 O, tgt=,overall=85.85,db=85.85,mfg=85.8, CAS ID=40778-16-3,KEGG ID=C10916,METLIN ID=6868 ]	0.424059	12-month-old	0.00289063	0.013483
N_LP.346	C35 H56 N7 O3	[ C35 H56 N7 O3, tgt=,overall=49.93,mfg=99.8 ]	0.348052	12-month-old	0.00291963	0.0135968
N_LP.1223	C16 H8 N9 O7	[ C16 H8 N9 O7, tgt=,overall=40.55,db=0.00,mfg=81.1 ]	0.275833	12-month-old	0.00295868	0.0137642
N_LP.2359	> limit Esi-0.81199807 :27	[ > limit, tgt ]	0.036678	12-month-old	0.00297291	0.0137726
N_AQ.1074	2-Hydroxymethylclavam	2-Hydroxymethylclavam [ C6 H9 N O3, tgt=,overall=45.70,db=7.12,mfg=84.2, CAS ID=66036-39-3,KEGG ID=C17357,METLIN ID=7163 ]	0.281665	12-month-old	0.00297291	0.0137726
P_AQ.1106	N-Benzyloxycarbonylglycine	N-Benzyloxycarbonylglycine [ C10 H11 N O4, tgt=,overall=86.74,db=86.74,mfg=86.7, CAS ID=1138-80-3,KEGG ID=C03710,METLIN ID=6602 ]	0.187803	12-month-old	0.00305732	0.0141121
N_LP.420	Deoxyguanidinoproclavaminic acid	Deoxyguanidinoproclavaminic acid [ C9 H16 N4 O3, tgt=,overall=97.83,db=97.84,mfg=97.8, CAS ID=,KEGG ID=C06656,METLIN ID=6456 ]	0.361904	12-month-old	0.00305732	0.0141121
P_LP.1590	C20 H4 N O25	[ C20 H4 N O25, tgt=,overall=39.60,db=0.00,mfg=79.1 ]	0.228499	12-month-old	0.00310737	0.0143207
P_LP.3228	C7 H17 N O	[ C7 H17 N O, tgt=,overall=42.64,mfg=85.2 ]	0.272102	12-month-old	0.00313332	0.0143696
P_LP.1919	Oleamide 11.089991	Oleamide [ C18 H35 N O, tgt=,overall=98.72,db=98.72,mfg=98.7, CAS ID=301-02-0,KEGG ID=C19670,METLIN ID=411 ]	0.348322	12-month-old	0.00313332	0.0143696
N_LP.1778	N-Methyl-(R,S)-tetrahydrobenzylisoquinoline	N-Methyl-(R,S)-tetrahydrobenzylisoquinoline [ C17 H19 N, tgt=,overall=66.12,db=66.14,mfg=66.1, KEGG ID=C05314,METLIN ID=6630 ]	0.0375842	12-month-old	0.00314391	0.0143696
P_LP.1531	C22 H30 N2 O18	[ C22 H30 N2 O18, tgt=,overall=49.50,mfg=99.0 ]	0.143147	12-month-old	0.00314391	0.0143696
N_LP.382	5R-hydroxy-hexadecanoic acid	5R-hydroxy-hexadecanoic acid [ C16 H32 O3, tgt=,overall=99.30,db=99.29,mfg=99.3, METLIN ID=3561 ]	0.216888	12-month-old	0.00314391	0.0143696
P_LP.1597	1-Phenylbiguanide Esi+0.8699999	1-Phenylbiguanide [ C8 H11 N5, tgt=,overall=74.15,db=74.13,mfg=74.1, CAS ID=102-02-3,METLIN ID=4422 ]	0.241573	12-month-old	0.00314391	0.0143696
P_LP.558	C8 H17 N6 O S	[ C8 H17 N6 O S, tgt=,overall=47.91,mfg=95.8 ]	0.271436	12-month-old	0.00319883	0.0145831
N_LP.297	C32 H58 N2 O9	[ C32 H58 N2 O9, tgt=,overall=48.63,mfg=97.2 ]	0.325935	12-month-old	0.00321821	0.0146581
P_AQ.1701	C26 H47 Cl N7 O6 S2	[ C26 H47 Cl N7 O6 S2, tgt=,overall=23.81,mfg=47.6 ]	0.207522	12-month-old	0.00323274	0.0146998
N_LP.1750	C9 H13 N O4	[ C9 H13 N O4, tgt=,overall=43.21,db=0.00,mfg=86.4 ]	0.310953	12-month-old	0.00334137	0.0151086
N_AQ.1496	<none> Esi-7.4669933	[ <none>, tgt ]	0.196645	12-month-old	0.00338673	0.0153059
P_LP.716	Benzyl (2R,3S)-2-methyl-3-hydroxybutanoate	Benzyl (2R,3S)-2-methyl-3-hydroxybutanoate [ C12 H16 O3, tgt=,overall=84.13,db=84.13,mfg=84.1, KEGG ID=C04561,METLIN ID=6620 ]	0.277283	12-month-old	0.00341289	0.01535
P_LP.1365	4-keto palmitic acid	4-keto palmitic acid [ C16 H30 O3, tgt=,overall=76.67,db=69.61,mfg=83.7, Lipid ID=LMFA01060052,METLIN ID=3574 ]	0.271106	12-month-old	0.00341728	0.01535
N_LP.1327	C24 H14 N3 O5 S2	[ C24 H14 N3 O5 S2, tgt=,overall=47.62,mfg=95.2 ]	0.201989	12-month-old	0.00342536	0.0153786
P_LP.903	GV 150013X	GV 150013X [ C33 H34 N4 O3, tgt=,overall=97.92,db=97.93,mfg=97.9, KEGG ID=C15096,METLIN ID=7058 ]	0.266263	12-month-old	0.0034604	0.0155217
N_LP.563	MID42060:(23S,25R)-25-hydroxyvitamin D3 26,23-peroxylactone / (23S,25R)-25-hydroxycholecalciferol 26	MID42060:(23S,25R)-25-hydroxyvitamin D3 26,23-peroxylactone / (23S,25R)-25-hydroxycholecalciferol 26 [ C27 H40 O5, tgt=,overall=84.32,db=84.34,mfg=84.3, Lipid ID=LMST03020121,METLIN ID=4206 ]	0.302017	12-month-old	0.00346116	0.0155217
N_LP.1101	Loroxanthin ester/ Loroxanthin dodecenoate	Loroxanthin ester/ Loroxanthin dodecenoate [ C52 H76 O4, tgt=,overall=89.88,db=89.8, Lipid ID=LMPR01070157,METLIN ID=4141 ]	0.197189	12-month-old	0.00347894	0.0155875
P_LP.3179	C36 H73 N8 O8	[ C36 H73 N8 O8, tgt=,overall=49.18,mfg=98.3 ]	0.193381	12-month-old	0.0035131	0.015693
P_LP.1790	C8 H16	[ C8 H16, tgt=,overall=43.10,db=0.00,mfg=86.2 ]	0.391402	12-month-old	0.0035131	0.015693
N_LP.680	C31 H50 N9 O4	[ C31 H50 N9 O4, tgt=,overall=49.76,mfg=99.5 ]	0.259021	12-month-old	0.00355737	0.0158668
N_AQ.614	C33 H62 N11 O5	[ C33 H62 N11 O5, tgt=,overall=49.25,mfg=98.5 ]	0.236784	12-month-old	0.00358906	0.0159921
N_LP.1225	C18 H38 O6 S Esi-11.884011	[ C18 H38 O6 S, tgt=,overall=46.54,mfg=93.0 ]	0.189786	12-month-old	0.00361136	0.016043
N_AQ.558	N,O-Didesmethylverapamil	N,O-Didesmethylverapamil [ C25 H34 N2 O4, tgt=,overall=78.80,db=78.79,mfg=78.8, CAS ID=71539-09-8,METLIN ID=301 ]	0.306556	12-month-old	0.00361136	0.016043
P_LP.1836	Enigmol 11.400994	Enigmol [ C18 H39 N O2, tgt=,overall=98.39,db=98.39,mfg=98.3, Lipid ID=LMSP01080058,METLIN ID=5395 ]	0.395172	12-month-old	0.00366507	0.0162572
P_AQ.417	DG(17:1(9Z)/22:5(7Z,10Z,13Z,16Z,19Z)/0:0)[iso2]	DG(17:1(9Z)/22:5(7Z,10Z,13Z,16Z,19Z)/0:0)[iso2] [ C42 H70 O5, tgt=,overall=39.08,db=38.73,mfg=39.4, Lipid ID=LMGL02010184,CAS ID=,METLIN ID=454 ]	0.355966	12-month-old	0.00371211	0.016433
P_LP.755	> limit Esi+10.493016	[ > limit, tgt ]	0.249469	12-month-old	0.00378888	0.0167394
P_LP.404	<none> Esi+6.1110034	[ <none>, tgt ]	0.283718	12-month-old	0.00379656	0.0167483
P_AQ.452	Cer(d18:1/16:0)	Cer(d18:1/16:0) [ C34 H67 N O3, tgt=,overall=90.92,db=90.93,mfg=90.9, Lipid ID=LMSP02010004,METLIN ID=83706,HMP ID=HMDB0494 ]	0.191412	12-month-old	0.00381541	0.0168064
P_LP.2497	Val Tyr Esi+3.4439938	Val Tyr [ C14 H20 N2 O4, tgt=,overall=97.13,db=97.12,mfg=97.1, METLIN ID=2381 ]	0.240711	12-month-old	0.00383473	0.0168747
N_AQ.337	Butopyronoxyl	Butopyronoxyl [ C12 H18 O4, tgt=,overall=85.59,db=85.58,mfg=85.5, CAS ID=532-34-3,KEGG ID=C19142,METLIN ID=7288 ]	0.205915	12-month-old	0.00392132	0.0171705
P_AQ.566	85.0529@6.1890097	NA	0.353602	12-month-old	0.00392132	0.0171705
N_LP.1816	C25 H34 N3 O5	[ C25 H34 N3 O5, tgt=,overall=43.40,mfg=86.7 ]	0.177767	12-month-old	0.00398221	0.0174286
N_AQ.258	Isoxanthopterin	Isoxanthopterin [ C6 H5 N5 O2, tgt=,overall=80.74,db=80.74,mfg=80.7, CAS ID=529-69-1,KEGG ID=C03975,METLIN ID=4487 ]	0.164147	12-month-old	0.00402989	0.017542
N_LP.742	3?,12?-Dihydroxy-5?-chol-6-en-24-oic Acid Esi-10.474983	3?,12?-Dihydroxy-5?-chol-6-en-24-oic Acid [ C24 H38 O4, tgt=,overall=91.13,db=82.79,mfg=99.4, KEGG ID=C11637,METLIN ID=4280 ]	0.366134	12-month-old	0.00402989	0.017542
P_LP.2063	Butopyronoxyl Esi+5.125992	Butopyronoxyl [ C12 H18 O4, tgt=,overall=98.44,db=98.44,mfg=98.4, CAS ID=532-34-3,KEGG ID=C19142,METLIN ID=7288 ]	0.406963	12-month-old	0.00402989	0.017542
P_LP.1182	C34 H69 N8 O8	[ C34 H69 N8 O8, tgt=,overall=49.74,mfg=99.4 ]	0.225733	12-month-old	0.00416967	0.0180706
N_LP.475	C30 H46 O7 S	[ C30 H46 O7 S, tgt=,overall=48.29,mfg=96.5 ]	0.227523	12-month-old	0.00420382	0.0181831
N_LP.1300	C13 H6 N4 O9	[ C13 H6 N4 O9, tgt=,overall=33.44,mfg=66.8 ]	0.17973	12-month-old	0.00424386	0.0182984
N_AQ.243	L-Ornithine	L-Ornithine [ C5 H12 N2 O2, tgt=,overall=86.95,db=86.95,mfg=86.9, CAS ID=3184-13-2,KEGG ID=C00077,METLIN ID=4512 ]	0.223236	12-month-old	0.00424386	0.0182984
P_LP.1391	1-Hexadecylamine	1-Hexadecylamine [ C16 H35 N, tgt=,overall=99.70,db=99.70,mfg=99.7, CAS ID=143-27-1,METLIN ID=411 ]	0.0186497	12-month-old	0.00425525	0.0182984
P_LP.2327	C31:9 hydrocarbon	C31:9 hydrocarbon [ C31 H46, tgt=,overall=50.03,db=49.70,mfg=50.3, Lipid ID=LMFA11000016,METLIN ID=7555 ]	0.0814466	12-month-old	0.00425525	0.0182984
N_AQ.210	DG(22:4(7Z,10Z,13Z,16Z)/15:0/0:0)	DG(22:4(7Z,10Z,13Z,16Z)/15:0/0:0) [ C40 H70 O5, tgt=,overall=97.33,db=97.33,mfg=97.3, METLIN ID=59143,HMP ID=HMDB0767 ]	0.364512	12-month-old	0.00425525	0.0182984
P_AQ.1009	C22 H51 N18 O7	[ C22 H51 N18 O7, tgt=,overall=46.73,mfg=93.4 ]	0.261665	12-month-old	0.00427735	0.0183845
N_LP.1353	C14 H2 O10 S2	[ C14 H2 O10 S2, tgt=,overall=30.06,db=0.00,mfg=60.1 ]	0.063623	12-month-old	0.00437217	0.0186744
N_LP.1966	C12 H2 O12 S2 Esi-10.332006	[ C12 H2 O12 S2, tgt=,overall=30.57,db=0.00,mfg=61.1 ]	0.0766146	12-month-old	0.00437217	0.0186744
P_LP.2256	C22 H46 O5	[ C22 H46 O5, tgt=,overall=46.15,mfg=92.3 ]	0.0971108	12-month-old	0.00437217	0.0186744
N_AQ.31	Inosine	Inosine [ C10 H12 N4 O5, tgt=,overall=98.91,db=98.91,mfg=98.9, CAS ID=58-63-9,KEGG ID=C00294,METLIN ID=84,HMP ID=HMDB0019 ]	0.355383	12-month-old	0.00437217	0.0186744
P_LP.2241	C19 H19 N3 O4 Esi+4.7780104	[ C19 H19 N3 O4, tgt=,overall=48.61,mfg=97.2 ]	0.17762	12-month-old	0.00444863	0.0189644
P_LP.1270	PS(15:0/22:0)	PS(15:0/22:0) [ C43 H84 N O10 P, tgt=,overall=65.09,db=65.0, Lipid ID=LMGP03010156,METLIN ID=7782 ]	0.211265	12-month-old	0.00445998	0.0189854
P_AQ.702	Norselic acid E	Norselic acid E [ C31 H42 O5, tgt=,overall=52.92,db=25.24,mfg=80.6, Lipid ID=LMST01040190,METLIN ID=8412 ]	0.190284	12-month-old	0.00449199	0.0190394
P_LP.27	L-Leucine	L-Leucine [ C6 H13 N O2, tgt=,overall=99.60,db=99.59,mfg=99.6, CAS ID=61-90-5,KEGG ID=C00123,METLIN ID=24,HMP ID=HMDB0068 ]	0.371253	12-month-old	0.00449199	0.0190394
N_LP.1334	<none> Esi-0.81099975 :2	[ <none>, tgt ]	0.0327145	12-month-old	0.00461478	0.0195225
P_LP.80	C10 H20 N2 O	[ C10 H20 N2 O, tgt=,overall=48.67,db=0.00,mfg=97.3 ]	0.2838	12-month-old	0.00461478	0.0195225
P_AQ.991	PS(15:0/22:0)	PS(15:0/22:0) [ C43 H84 N O10 P, tgt=,overall=63.43,db=63.4, Lipid ID=LMGP03010156,METLIN ID=7782 ]	0.218321	12-month-old	0.00465448	0.0196717
P_LP.1292	C21 H40 O5	[ C21 H40 O5, tgt=,overall=48.42,db=0.00,mfg=96.8 ]	0.17892	12-month-old	0.0047406	0.0199481
N_AQ.248	Catechin-4beta-ol	Catechin-4beta-ol [ C15 H14 O7, tgt=,overall=67.36,db=67.39,mfg=67.3, Lipid ID=LMPK12020203,KEGG ID=C05906,METLIN ID=4741 ]	0.469304	12-month-old	0.0047406	0.0199481
P_LP.362	C32 H67 N O12	[ C32 H67 N O12, tgt=,overall=49.52,mfg=99.0 ]	0.220536	12-month-old	0.00474237	0.0199481
N_AQ.1544	C3 H2 N3 S3	[ C3 H2 N3 S3, tgt=,overall=23.80,db=0.00,mfg=47.6 ]	0.350331	12-month-old	0.00482116	0.0202507
P_LP.457	C34 H71 N O13	[ C34 H71 N O13, tgt=,overall=49.11,mfg=98.2 ]	0.200274	12-month-old	0.00486951	0.0203958
N_AQ.124	Methanesulfonic acid	Methanesulfonic acid [ C H4 O3 S, tgt=,overall=38.36,db=76.7, CAS ID=75-75-2,KEGG ID=C11145,METLIN ID=6887 ]	0.26558	12-month-old	0.00486951	0.0203958
N_AQ.394	DG(17:1(9Z)/22:5(7Z,10Z,13Z,16Z,19Z)/0:0)[iso2]	DG(17:1(9Z)/22:5(7Z,10Z,13Z,16Z,19Z)/0:0)[iso2] [ C42 H70 O5, tgt=,overall=74.27,db=74.30,mfg=74.2, Lipid ID=LMGL02010184,CAS ID=,METLIN ID=454 ]	0.241676	12-month-old	0.00487644	0.0204056
N_LP.2044	> limit 10.503021	[ > limit, tgt ]	0.193218	12-month-old	0.00489002	0.0204528
P_LP.884	11,12-dihydroxy stearic acid Esi+9.147984	11,12-dihydroxy stearic acid [ C18 H36 O4, tgt=,overall=99.30,db=99.29,mfg=99.3, Lipid ID=LMFA01050093,METLIN ID=3547 ]	0.243372	12-month-old	0.004924	0.0205852
P_LP.1359	3?-Hydroxy-5?-chola-7,9(11)-dien-24-oic Acid Esi+9.618014	3?-Hydroxy-5?-chola-7,9(11)-dien-24-oic Acid [ C24 H36 O3, tgt=,overall=95.79,db=95.79,mfg=95.7, METLIN ID=4290 ]	0.480731	12-month-old	0.00499504	0.0207823
P_AQ.1681	C10 H9 N5 O5 S Esi+5.882998	[ C10 H9 N5 O5 S, tgt=,overall=34.92,mfg=69.8 ]	0.129256	12-month-old	0.00500159	0.0207823
P_LP.67	4,5,6,7-Tetrahydroisoxazolo(5,4-c)pyridin-3-ol	4,5,6,7-Tetrahydroisoxazolo(5,4-c)pyridin-3-ol [ C6 H8 N2 O2, tgt=,overall=89.38,db=82.92,mfg=95.8, CAS ID=64603-91-4,KEGG ID=C13693,METLIN ID=6964 ]	0.214504	12-month-old	0.00500159	0.0207823
P_LP.1759	3-Acetamidopropanal Esi+1.4810007	3-Acetamidopropanal [ C5 H9 N O2, tgt=,overall=85.69,db=85.69,mfg=85.7, KEGG ID=C18170,METLIN ID=7207 ]	0.283941	12-month-old	0.00500159	0.0207823
P_AQ.378	Isoguvacine	Isoguvacine [ C6 H9 N O2, tgt=,overall=98.53,db=98.53,mfg=98.5, CAS ID=64603-90-3,KEGG ID=C13694,METLIN ID=6964 ]	0.297471	12-month-old	0.00500159	0.0207823
P_LP.2365	R-Palmitoyl-(2-methyl) Ethanolamide	R-Palmitoyl-(2-methyl) Ethanolamide [ C19 H39 N O2, tgt=,overall=85.79,db=85.78,mfg=85.8, CAS ID=179951-56-5,METLIN ID=6296 ]	0.31086	12-month-old	0.00500159	0.0207823
P_LP.1547	PS(O-16:0/19:1(9Z))	PS(O-16:0/19:1(9Z)) [ C41 H80 N O9 P, tgt=,overall=64.10,db=64.1, Lipid ID=LMGP03020011,METLIN ID=7865 ]	0.229575	12-month-old	0.00500547	0.0207823
N_AQ.1363	C22 H14 N2 O7	[ C22 H14 N2 O7, tgt=,overall=49.06,db=0.00,mfg=98.1 ]	0.169661	12-month-old	0.00501099	0.0207823
P_AQ.1412	C29 H57 N5 O4	[ C29 H57 N5 O4, tgt=,overall=49.26,db=0.00,mfg=98.5 ]	0.180671	12-month-old	0.00501099	0.0207823
N_LP.316	2-carboxy-2-amino-3-O-(13'-methyltetradecanoyl)-4-hydroxy-17-methyloctadec-5-ene-1-sulfonic acid	2-carboxy-2-amino-3-O-(13'-methyltetradecanoyl)-4-hydroxy-17-methyloctadec-5-ene-1-sulfonic acid [ C35 H67 N O8 S, tgt=,overall=78.80,db=78.80,mfg=78.8, Lipid ID=LMSP01080042,METLIN ID=5394 ]	0.272831	12-month-old	0.00502952	0.0208493
P_LP.1715	RCS-4	RCS-4 [ C21 H23 N O2, tgt=,overall=67.13,db=67.10,mfg=67.1, METLIN ID=6477 ]	0.268564	12-month-old	0.00512115	0.0211995
N_LP.1102	C20 H12 N5 O2	[ C20 H12 N5 O2, tgt=,overall=48.87,mfg=97.7 ]	0.359509	12-month-old	0.00514238	0.021218
N_AQ.1186	<none> Esi-7.465997	[ <none>, tgt ]	0.247605	12-month-old	0.0051504	0.0212215
N_AQ.660	Asn Ala Cys	Asn Ala Cys [ C10 H18 N4 O5 S, tgt=,overall=66.52,db=66.05,mfg=67.0, METLIN ID=1833 ]	0.302429	12-month-old	0.0051504	0.0212215
P_AQ.59	Ophiobolin F	Ophiobolin F [ C25 H42 O, tgt=,overall=58.17,db=58.51,mfg=57.8, CAS ID=20098-89-9,KEGG ID=C16818,METLIN ID=7136 ]	0.260051	12-month-old	0.00522792	0.0215309
P_LP.794	?-3 Arachidonic Acid ethyl ester	?-3 Arachidonic Acid ethyl ester [ C22 H36 O2, tgt=,overall=65.31,db=64.81,mfg=65.8, CAS ID=123940-93-2,METLIN ID=4517 ]	0.216435	12-month-old	0.00525515	0.0216229
N_LP.1943	> limit Esi-0.80799896	[ > limit, tgt ]	0.0446112	12-month-old	0.00527552	0.0216365
P_LP.3203	C30 H61 N8 O5 Esi+12.727026 :1	[ C30 H61 N8 O5, tgt=,overall=49.63,db=0.00,mfg=99.2 ]	0.103926	12-month-old	0.00527552	0.0216365
N_AQ.135	3?,12?-Dihydroxy-5?-chol-6-en-24-oic Acid	3?,12?-Dihydroxy-5?-chol-6-en-24-oic Acid [ C24 H38 O4, tgt=,overall=81.07,db=80.26,mfg=81.8, KEGG ID=C11637,METLIN ID=4280 ]	0.300026	12-month-old	0.00527552	0.0216365
P_AQ.1358	C13 H39 N14 O4	[ C13 H39 N14 O4, tgt=,overall=41.79,mfg=83.5 ]	0.200278	12-month-old	0.00530304	0.0217292
P_LP.713	Isobutyrylglycine methyl ester Esi+3.7650092	Isobutyrylglycine methyl ester [ C7 H13 N O3, tgt=,overall=85.99,db=85.99,mfg=86.0, METLIN ID=5649,HMP ID=HMDB0068 ]	0.279811	12-month-old	0.00535852	0.0219464
P_LP.1106	24-vinyloxy-cholest-5,23Z-dien-3beta-ol Esi+9.770997	24-vinyloxy-cholest-5,23Z-dien-3beta-ol [ C29 H46 O2, tgt=,overall=93.67,db=93.52,mfg=93.8, Lipid ID=LMST01010285,METLIN ID=8388 ]	0.273903	12-month-old	0.00536207	0.0219508
P_LP.2331	4-Hydroxy-2-quinolone Esi+4.3629937	4-Hydroxy-2-quinolone [ C9 H7 N O2, tgt=,overall=59.26,db=20.91,mfg=97.6, CAS ID=86-95-3,KEGG ID=C16716,METLIN ID=7129 ]	0.331395	12-month-old	0.00538129	0.0220193
N_AQ.1140	2-hydroxy-nonadecanoic acid	2-hydroxy-nonadecanoic acid [ C19 H38 O3, tgt=,overall=91.37,db=91.38,mfg=91.3, Lipid ID=LMFA01050071,METLIN ID=7450 ]	0.280295	12-month-old	0.00539979	0.0220747
P_AQ.95	C16 H40 N13 O6	[ C16 H40 N13 O6, tgt=,overall=41.27,mfg=82.5 ]	0.358027	12-month-old	0.00543977	0.022187
P_LP.2488	C8 H16 O3	[ C8 H16 O3, tgt=,overall=38.18,mfg=76.3 ]	0.316692	12-month-old	0.00553044	0.0225464
P_AQ.106	C9 H18 O7	[ C9 H18 O7, tgt=,overall=42.98,mfg=85.9 ]	0.42629	12-month-old	0.00571185	0.02319
N_AQ.1122	1,2,3-Tris(chloromethoxy)propane	1,2,3-Tris(chloromethoxy)propane [ C6 H11 Cl3 O3, tgt=,overall=46.80,db=46.64,mfg=46.9, CAS ID=38571-73-2,KEGG ID=C19544,METLIN ID=7322 ]	0.260749	12-month-old	0.00574375	0.0232982
P_LP.2232	C10 H18 N4 O2	[ C10 H18 N4 O2, tgt=,overall=43.70,mfg=87.3 ]	0.244701	12-month-old	0.00579561	0.0234763
P_LP.915	C25 H44 N15 O4	[ C25 H44 N15 O4, tgt=,overall=43.22,db=0.00,mfg=86.4 ]	0.263042	12-month-old	0.00581395	0.0235399
P_LP.1566	10-keto stearic acid Esi+12.343995	10-keto stearic acid [ C18 H34 O3, tgt=,overall=98.18,db=96.67,mfg=99.7, Lipid ID=LMFA01060066,METLIN ID=3576 ]	0.0897982	12-month-old	0.00586438	0.0236146
P_AQ.1393	C10 H9 N5 O5 S	[ C10 H9 N5 O5 S, tgt=,overall=35.81,mfg=71.6 ]	0.0964047	12-month-old	0.00586438	0.0236146
P_AQ.645	C25 H33 N2 O3	[ C25 H33 N2 O3, tgt=,overall=49.30,db=0.00,mfg=98.6 ]	0.183129	12-month-old	0.00586438	0.0236146
N_LP.1245	(2S,5S)-trans-Carboxymethylproline	(2S,5S)-trans-Carboxymethylproline [ C7 H11 N O4, tgt=,overall=65.81,db=47.59,mfg=84.0, KEGG ID=C17366,METLIN ID=7164 ]	0.299488	12-month-old	0.00586438	0.0236146
P_AQ.324	C8 H17 N O3	[ C8 H17 N O3, tgt=,overall=45.72,db=0.00,mfg=91.4 ]	0.30405	12-month-old	0.00586438	0.0236146
P_AQ.572	C38 H71 N6 O6 S	[ C38 H71 N6 O6 S, tgt=,overall=43.74,mfg=87.4 ]	0.283109	12-month-old	0.00588929	0.0237042
N_LP.427	C28 H44 O5 S	[ C28 H44 O5 S, tgt=,overall=48.62,db=0.00,mfg=97.2 ]	0.369326	12-month-old	0.00590141	0.0237422
N_LP.1400	C33 H73 N14	[ C33 H73 N14, tgt=,overall=29.17,db=0.00,mfg=58.3 ]	0.0327231	12-month-old	0.00602056	0.024123
N_AQ.700	1,4-Dioxane	1,4-Dioxane [ C4 H8 O2, tgt=,overall=87.43,db=87.43,mfg=87.4, CAS ID=123-91-1,KEGG ID=C14440,METLIN ID=7006 ]	0.253732	12-month-old	0.00602056	0.024123
N_AQ.961	Arg Lys Gln	Arg Lys Gln [ C17 H34 N8 O5, tgt=,overall=89.31,db=89.31,mfg=89.3, METLIN ID=2343 ]	0.281416	12-month-old	0.00602056	0.024123
N_LP.193	C22 H48 N18 O3	[ C22 H48 N18 O3, tgt=,overall=37.47,mfg=74.9 ]	0.290594	12-month-old	0.00602056	0.024123
N_LP.1854	Teniposide	Teniposide [ C32 H32 O13 S, tgt=,overall=83.05,db=83.19,mfg=82.9, CAS ID=29767-20-2,KEGG ID=C11153,METLIN ID=4440 ]	0.13495	12-month-old	0.00618048	0.0246192
P_AQ.329	2-Amino-2-deoxyisochorismate	2-Amino-2-deoxyisochorismate [ C10 H11 N O5, tgt=,overall=69.77,db=69.14,mfg=70.4, KEGG ID=C18054,METLIN ID=7200 ]	0.383791	12-month-old	0.00618048	0.0246192
N_LP.1953	<none> Esi-0.8059998 :4	[ <none>, tgt ]	0.0732887	12-month-old	0.00634422	0.0252035
P_LP.1320	C40 H55 O3	[ C40 H55 O3, tgt=,overall=44.26,db=0.00,mfg=88.5 ]	0.140226	12-month-old	0.00634422	0.0252035
P_AQ.492	C28 H47 N11 O9	[ C28 H47 N11 O9, tgt=,overall=49.26,db=0.00,mfg=98.5 ]	0.14521	12-month-old	0.00634422	0.0252035
N_LP.1416	C23 H16 N15 O9	[ C23 H16 N15 O9, tgt=,overall=38.14,mfg=76.2 ]	0.173492	12-month-old	0.00634422	0.0252035
N_AQ.862	Imidazoleacetic acid Esi-2.0039985	Imidazoleacetic acid [ C5 H6 N2 O2, tgt=,overall=87.34,db=87.34,mfg=87.3, CAS ID=645-65-8,KEGG ID=C02835,METLIN ID=6445,HMP ID=HMDB0202 ]	0.275874	12-month-old	0.00639806	0.0253719
P_AQ.1042	> limit Esi+0.9989996	[ > limit, tgt ]	0.339521	12-month-old	0.00641928	0.0254447
N_AQ.914	N,O-Didesmethylverapamil Esi-1.065999	N,O-Didesmethylverapamil [ C25 H34 N2 O4, tgt=,overall=79.01,db=78.94,mfg=79.0, CAS ID=71539-09-8,METLIN ID=301 ]	0.221894	12-month-old	0.00651185	0.0257196
N_AQ.1500	<none> Esi-7.468995	[ <none>, tgt ]	0.227505	12-month-old	0.00657178	0.0259217
N_LP.2031	3,4-Dimethoxylonchocarpin Esi-9.9570055	3,4-Dimethoxylonchocarpin [ C22 H22 O5, tgt=,overall=86.16,db=86.17,mfg=86.1, Lipid ID=LMPK12120110,METLIN ID=5191 ]	0.0552478	12-month-old	0.00668345	0.026257
N_AQ.1177	C34 H42 N4 O	[ C34 H42 N4 O, tgt=,overall=38.15,db=0.00,mfg=76.2 ]	0.173018	12-month-old	0.00668345	0.026257
P_AQ.199	N?-Acetyl-L-arginine	N?-Acetyl-L-arginine [ C8 H16 N4 O3, tgt=,overall=97.58,db=97.57,mfg=97.5, CAS ID=155-84-0,METLIN ID=58241,HMP ID=HMDB0462 ]	0.246049	12-month-old	0.00668345	0.026257
N_LP.1001	C25 H32 N5 O2	[ C25 H32 N5 O2, tgt=,overall=40.29,db=0.00,mfg=80.5 ]	0.271206	12-month-old	0.00674238	0.0264651
P_LP.1101	C18 H38 O5	[ C18 H38 O5, tgt=,overall=48.86,db=0.00,mfg=97.7 ]	0.133804	12-month-old	0.00685911	0.0267222
N_AQ.1212	10-Lauroleic acid	10-Lauroleic acid [ C12 H22 O2, tgt=,overall=43.33,db=0.00,mfg=86.6, Lipid ID=LMFA01030042,METLIN ID=3473 ]	0.256224	12-month-old	0.00685911	0.0267222
P_AQ.103	C15 H44 N14 O5 S	[ C15 H44 N14 O5 S, tgt=,overall=42.55,mfg=85.1 ]	0.331689	12-month-old	0.00692976	0.0269664
P_LP.377	Cinnamic acid	Cinnamic acid [ C9 H8 O2, tgt=,overall=85.37,db=85.37,mfg=85.3, CAS ID=621-82-9,KEGG ID=C10438,METLIN ID=310,HMP ID=HMDB0056 ]	0.0528954	12-month-old	0.0070389	0.0271823
N_LP.1639	3-hydroxy-hexadecanoic acid Esi-11.553979	3-hydroxy-hexadecanoic acid [ C16 H32 O3, tgt=,overall=43.08,db=0.01,mfg=86.1, METLIN ID=3555 ]	0.137387	12-month-old	0.0070389	0.0271823
P_LP.2695	C10 H23 N3 O Esi+1.0650015	[ C10 H23 N3 O, tgt=,overall=42.57,db=0.00,mfg=85.1 ]	0.255587	12-month-old	0.0070389	0.0271823
P_AQ.45	DL-pipecolic acid	DL-pipecolic acid [ C6 H11 N O2, tgt=,overall=75.82,db=73.17,mfg=78.4, CAS ID=535-75-1,KEGG ID=C00408,METLIN ID=50,HMP ID=HMDB0007 ]	0.355851	12-month-old	0.0070389	0.0271823
P_LP.762	<none> Esi+6.2349887	[ <none>, tgt ]	0.202575	12-month-old	0.00704891	0.0271987
P_LP.1246	PS(18:0/17:1(9Z))	PS(18:0/17:1(9Z)) [ C41 H78 N O10 P, tgt=,overall=66.04,db=66.0, Lipid ID=LMGP03010313,METLIN ID=7797 ]	0.201289	12-month-old	0.00714564	0.0275241
P_AQ.611	Gly Phe Lys	Gly Phe Lys [ C17 H26 N4 O4, tgt=,overall=74.66,db=66.92,mfg=82.3, METLIN ID=2195 ]	0.263615	12-month-old	0.00721667	0.0277374
N_AQ.134	4-Hydroxyphenyllactic acid	4-Hydroxyphenyllactic acid [ C9 H10 O4, tgt=,overall=86.82,db=86.82,mfg=86.8, CAS ID=6482-98-0,METLIN ID=3451 ]	0.337447	12-month-old	0.00722292	0.0277374
N_AQ.208	Methyl(S)-3-hydroxybutyrate	Methyl(S)-3-hydroxybutyrate [ C5 H10 O3, tgt=,overall=86.32,db=86.32,mfg=86.3, CAS ID=1487-49-6,METLIN ID=4477 ]	0.235849	12-month-old	0.00741124	0.0283256
P_LP.1655	PS(O-18:0/19:1(9Z))	PS(O-18:0/19:1(9Z)) [ C43 H84 N O9 P, tgt=,overall=64.08,db=64.0, Lipid ID=LMGP03020033,METLIN ID=7868 ]	0.13705	12-month-old	0.00745862	0.0284944
P_LP.1611	C34 H71 N O13 Esi+12.267984	[ C34 H71 N O13, tgt=,overall=49.11,mfg=98.2 ]	0.2258	12-month-old	0.00750565	0.0286371
P_AQ.874	C11 H13 N5 O5	[ C11 H13 N5 O5, tgt=,overall=48.82,mfg=97.6 ]	0.280034	12-month-old	0.00759819	0.0288878
N_AQ.197	C27 H42 N10 O11	[ C27 H42 N10 O11, tgt=,overall=49.36,db=0.00,mfg=98.7 ]	0.0823993	12-month-old	0.00760395	0.0288878
P_LP.908	N-Nitrososarcosine	N-Nitrososarcosine [ C3 H6 N2 O3, tgt=,overall=52.03,db=43.19,mfg=60.8, CAS ID=13256-22-9,KEGG ID=C19286,METLIN ID=7300 ]	0.14687	12-month-old	0.00760395	0.0288878
P_LP.797	S-Methyl-1-thio-D-glycerate	S-Methyl-1-thio-D-glycerate [ C4 H8 O3 S, tgt=,overall=77.30,db=77.31,mfg=77.2, KEGG ID=C03804,METLIN ID=6604 ]	0.239779	12-month-old	0.00760395	0.0288878
P_AQ.1617	C13 H18	[ C13 H18, tgt=,overall=43.30,db=0.00,mfg=86.5 ]	0.343141	12-month-old	0.00760395	0.0288878
N_LP.2192	C24 H4 N O13	[ C24 H4 N O13, tgt=,overall=30.74,mfg=61.4 ]	0.0582917	12-month-old	0.00770611	0.0292384
P_AQ.1441	C28 H62 N17 O6	[ C28 H62 N17 O6, tgt=,overall=43.95,mfg=87.8 ]	0.177693	12-month-old	0.00772492	0.0292915
P_LP.2391	> limit 10.500984	[ > limit, tgt ]	0.129717	12-month-old	0.00772671	0.0292915
N_AQ.43	C13 H8 N3 O12	[ C13 H8 N3 O12, tgt=,overall=41.28,db=0.00,mfg=82.5 ]	0.43646	12-month-old	0.00773829	0.0293228
N_LP.1536	C24 H10 N2 O22	[ C24 H10 N2 O22, tgt=,overall=31.89,db=0.00,mfg=63.7 ]	0.0856957	12-month-old	0.00780114	0.0294477
N_AQ.1551	<none> Esi-7.443996	[ <none>, tgt ]	0.247748	12-month-old	0.00792646	0.0298826
N_AQ.1027	C37 H58 N8 O3	[ C37 H58 N8 O3, tgt=,overall=36.38,mfg=72.7 ]	0.17975	12-month-old	0.007934	0.0298983
N_AQ.1161	Butyl acetate	Butyl acetate [ C6 H12 O2, tgt=,overall=87.13,db=87.13,mfg=87.1, CAS ID=123-86-4,KEGG ID=C12304,METLIN ID=6942 ]	0.141512	12-month-old	0.00793869	0.0299033
P_LP.2890	C27 H55 N8 O2	[ C27 H55 N8 O2, tgt=,overall=46.33,db=0.00,mfg=92.6 ]	0.0681061	12-month-old	0.00798104	0.0300177
P_LP.662	Oxindole	Oxindole [ C8 H7 N O, tgt=,overall=95.67,db=95.67,mfg=95.6, CAS ID=59-48-3,KEGG ID=C12312,METLIN ID=3454 ]	0.403526	12-month-old	0.00801786	0.030061
P_LP.1299	C20 H42 O5 Esi+11.192997	[ C20 H42 O5, tgt=,overall=48.89,db=0.00,mfg=97.7 ]	0.0881143	12-month-old	0.00820933	0.0306622
P_LP.142	3-Hydroxy-1-methylestra-1,3,5(10),6-tetraen-17-one	3-Hydroxy-1-methylestra-1,3,5(10),6-tetraen-17-one [ C19 H22 O2, tgt=,overall=50.43,db=46.80,mfg=54.0, KEGG ID=C15308,METLIN ID=7078 ]	0.16106	12-month-old	0.00820933	0.0306622
P_AQ.794	C34 H38 N O5	[ C34 H38 N O5, tgt=,overall=46.04,db=0.00,mfg=92.0 ]	0.19488	12-month-old	0.00820933	0.0306622
P_AQ.263	Enigmol	Enigmol [ C18 H39 N O2, tgt=,overall=97.47,db=97.47,mfg=97.4, Lipid ID=LMSP01080058,METLIN ID=5395 ]	0.288945	12-month-old	0.00820933	0.0306622
P_LP.13	> limit Esi+10.479003	[ > limit, tgt ]	0.344862	12-month-old	0.00820933	0.0306622
P_LP.112	C20 H48 N9 S3	[ C20 H48 N9 S3, tgt=,overall=38.14,db=0.00,mfg=76.2 ]	0.147277	12-month-old	0.0083778	0.031252
P_AQ.1587	C24 H49 N8 O8	[ C24 H49 N8 O8, tgt=,overall=49.31,mfg=98.6 ]	0.302562	12-month-old	0.00839552	0.0313049
P_LP.2587	N,N-Dimethyl-1,4-phenylenediamine 1.229999	N,N-Dimethyl-1,4-phenylenediamine [ C8 H12 N2, tgt=,overall=83.19,db=83.19,mfg=83.2, CAS ID=99-98-9,KEGG ID=C04203,METLIN ID=6613 ]	0.111965	12-month-old	0.00842051	0.0313453
N_AQ.1385	C37 H33 N8 O2 S	[ C37 H33 N8 O2 S, tgt=,overall=48.39,db=0.00,mfg=96.7 ]	0.125829	12-month-old	0.00842051	0.0313453
P_LP.1218	O6-Methyl-2'-deoxyguanosine Esi+1.063999	O6-Methyl-2'-deoxyguanosine [ C11 H15 N5 O4, tgt=,overall=67.80,db=67.78,mfg=67.8, KEGG ID=C05031,METLIN ID=6628 ]	0.185166	12-month-old	0.00842051	0.0313453
N_AQ.793	C20 H36 N5 O6	[ C20 H36 N5 O6, tgt=,overall=48.80,db=0.00,mfg=97.6 ]	0.276807	12-month-old	0.00855715	0.031774
P_AQ.850	PS(O-16:0/19:1(9Z))	PS(O-16:0/19:1(9Z)) [ C41 H80 N O9 P, tgt=,overall=62.70,db=62.7, Lipid ID=LMGP03020011,METLIN ID=7865 ]	0.216734	12-month-old	0.00863182	0.0319883
N_LP.1711	C15 H7 N4 O16 S	[ C15 H7 N4 O16 S, tgt=,overall=30.16,mfg=60.3 ]	0.0394847	12-month-old	0.00863653	0.0319883
N_AQ.73	Citrulline	Citrulline [ C6 H13 N3 O3, tgt=,overall=98.99,db=98.41,mfg=99.5, CAS ID=372-75-8,KEGG ID=C00327,METLIN ID=16,HMP ID=HMDB0090 ]	0.238239	12-month-old	0.0087822	0.0324601
N_LP.1806	PG(22:4(7Z,10Z,13Z,16Z)/18:3(9Z,12Z,15Z))	PG(22:4(7Z,10Z,13Z,16Z)/18:3(9Z,12Z,15Z)) [ C46 H77 O10 P, tgt=,overall=37.20,db=37.2, Lipid ID=LMGP04010802,METLIN ID=7962 ]	0.209377	12-month-old	0.00879405	0.0324768
N_AQ.1338	202-791 Esi-2.940002	202-791 [ C17 H18 N4 O5, tgt=,overall=79.78,db=79.78,mfg=79.7, CAS ID=101342-80-7,KEGG ID=C13762,METLIN ID=6969 ]	0.20613	12-month-old	0.00885749	0.0325349
P_LP.987	106.0629@1.4960016	NA	0.390233	12-month-old	0.00885749	0.0325349
P_AQ.828	C28 H59 N O16	[ C28 H59 N O16, tgt=,overall=49.96,db=0.00,mfg=99.9 ]	0.179472	12-month-old	0.00888202	0.032598
P_AQ.321	C22 H45 N8 O7	[ C22 H45 N8 O7, tgt=,overall=48.01,mfg=96.0 ]	0.321037	12-month-old	0.00888202	0.032598
P_LP.1095	C6 H14 O3 Esi+4.072005	[ C6 H14 O3, tgt=,overall=41.66,db=0.00,mfg=83.3 ]	0.0503699	12-month-old	0.00908348	0.0331863
P_AQ.1778	> limit Esi+1.0099994	[ > limit, tgt ]	0.150527	12-month-old	0.00908348	0.0331863
N_AQ.974	Methyl(S)-3-hydroxybutyrate Esi-1.4869996	Methyl(S)-3-hydroxybutyrate [ C5 H10 O3, tgt=,overall=86.32,db=86.32,mfg=86.3, CAS ID=1487-49-6,METLIN ID=4477 ]	0.253205	12-month-old	0.00908348	0.0331863
N_LP.591	C23 H35 N8 O2	[ C23 H35 N8 O2, tgt=,overall=49.56,mfg=99.1 ]	0.259286	12-month-old	0.00909394	0.0332109
P_AQ.756	C36 H75 N O14	[ C36 H75 N O14, tgt=,overall=49.57,mfg=99.1 ]	0.221795	12-month-old	0.00924894	0.0337491
P_AQ.681	PC(18:1(9E)/0:0)[U]	PC(18:1(9E)/0:0)[U] [ C26 H53 N O7 P, tgt=,overall=46.02,db=92.0, Lipid ID=LMGP01050115,METLIN ID=4668 ]	0.23974	12-month-old	0.00931461	0.0339329
P_AQ.1627	Oryzalin	Oryzalin [ C12 H18 N4 O6 S, tgt=,overall=77.44,db=77.41,mfg=77.4, CAS ID=19044-88-3,KEGG ID=C18877,METLIN ID=7263 ]	0.176553	12-month-old	0.00941153	0.0342297
N_LP.1248	Hydrocortisone butyrate propionate Esi-10.483008	Hydrocortisone butyrate propionate [ C28 H40 O7, tgt=,overall=66.16,db=66.03,mfg=66.3, Lipid ID=LMST02030128,KEGG ID=C13358,METLIN ID=4188 ]	0.189382	12-month-old	0.00942491	0.0342329
N_LP.2270	> limit Esi-0.80799896 :2	[ > limit, tgt ]	0.0550009	12-month-old	0.00955098	0.0345169
N_AQ.608	202-791	202-791 [ C17 H18 N4 O5, tgt=,overall=78.84,db=78.87,mfg=78.8, CAS ID=101342-80-7,KEGG ID=C13762,METLIN ID=6969 ]	0.165271	12-month-old	0.00955098	0.0345169
P_AQ.469	C26 H53 N8 O9	[ C26 H53 N8 O9, tgt=,overall=49.75,db=0.00,mfg=99.4 ]	0.302954	12-month-old	0.00955278	0.0345169
P_AQ.1400	C19 H41 N6 O5	[ C19 H41 N6 O5, tgt=,overall=36.18,mfg=72.3 ]	0.196243	12-month-old	0.00959544	0.0346428
N_LP.2159	C21 H24 N14	[ C21 H24 N14, tgt=,overall=38.37,mfg=76.7 ]	0.163889	12-month-old	0.00973769	0.0351153
P_LP.2464	C9 H14 N2 O4	[ C9 H14 N2 O4, tgt=,overall=42.78,mfg=85.5 ]	0.199511	12-month-old	0.00973769	0.0351153
N_LP.1135	C13 H17 O4 10.491975	[ C13 H17 O4, tgt=,overall=42.33,db=0.00,mfg=84.6 ]	0.180748	12-month-old	0.00973938	0.0351153
P_LP.1560	C13 H18 O4 Esi+8.141998	[ C13 H18 O4, tgt=,overall=49.59,mfg=99.1 ]	0.0471284	12-month-old	0.00979268	0.0351688
P_AQ.300	Anthemis glycoside B	Anthemis glycoside B [ C34 H41 N O17, tgt=,overall=27.86,db=27.8, CAS ID=89354-49-4,KEGG ID=C08327,METLIN ID=6690 ]	0.0921625	12-month-old	0.00979268	0.0351688
P_LP.2303	4-keto palmitic acid Esi+11.312991	4-keto palmitic acid [ C16 H30 O3, tgt=,overall=99.73,db=99.73,mfg=99.7, Lipid ID=LMFA01060052,METLIN ID=3574 ]	0.13571	12-month-old	0.00979268	0.0351688
N_LP.414	MID42031:25-hydroxy-16,17,23,23,24,24-hexadehydrovitamin D3 / 25-hydroxy-16,17,23,23,24,24-hexadehyd	MID42031:25-hydroxy-16,17,23,23,24,24-hexadehydrovitamin D3 / 25-hydroxy-16,17,23,23,24,24-hexadehyd [ C27 H38 O2, tgt=,overall=67.33,db=67.38,mfg=67.2, Lipid ID=LMST03020091,METLIN ID=4203 ]	0.212629	12-month-old	0.00979268	0.0351688
N_LP.156	Arg Lys Gln	Arg Lys Gln [ C17 H34 N8 O5, tgt=,overall=83.54,db=83.55,mfg=83.5, METLIN ID=2343 ]	0.278338	12-month-old	0.00995394	0.0356901
P_LP.402	4-Hydroxy-L-proline	4-Hydroxy-L-proline [ C5 H9 N O3, tgt=,overall=84.47,db=84.48,mfg=84.4, CAS ID=30724-02-8,KEGG ID=C01015,METLIN ID=58354,HMP ID=HMDB0605 ]	0.323183	12-month-old	0.0099906	0.0357781
P_AQ.609	Victorin C	Victorin C [ C31 H45 Cl3 N6 O13, tgt=,overall=36.17,db=36.1, CAS ID=100822-41-1,KEGG ID=C08443,METLIN ID=6698 ]	0.0991227	12-month-old	0.0100398	0.0358241
P_LP.2162	Lumichrome	Lumichrome [ C12 H10 N4 O2, tgt=,overall=78.59,db=70.71,mfg=86.4, CAS ID=1086-80-2,KEGG ID=C01727,METLIN ID=6474 ]	0.117229	12-month-old	0.0101094	0.0360433
P_LP.2267	PI(O-20:0/18:2(9Z,12Z))	PI(O-20:0/18:2(9Z,12Z)) [ C47 H89 O12 P, tgt=,overall=63.74,db=63.7, Lipid ID=LMGP06020054,METLIN ID=8103 ]	0.102077	12-month-old	0.010168	0.0362378
P_LP.3069	4,7,10,13-Docosatetraynoic acid	4,7,10,13-Docosatetraynoic acid [ C22 H28 O2, tgt=,overall=38.99,db=0.01,mfg=77.9, Lipid ID=LMFA01030680,METLIN ID=7428 ]	0.152211	12-month-old	0.0101915	0.0363068
P_AQ.1287	PS(18:0/22:0)	PS(18:0/22:0) [ C46 H90 N O10 P, tgt=,overall=63.42,db=63.4, Lipid ID=LMGP03010975,METLIN ID=7863 ]	0.173453	12-month-old	0.0102611	0.0364616
N_LP.1386	> limit Esi-10.484987	[ > limit, tgt ]	0.224102	12-month-old	0.010276	0.0364616
P_AQ.1017	C27 H40 N19 O4	[ C27 H40 N19 O4, tgt=,overall=48.86,mfg=97.7 ]	0.101922	12-month-old	0.0102925	0.0364616
N_LP.614	C24 H34 N16 O8	[ C24 H34 N16 O8, tgt=,overall=49.29,mfg=98.5 ]	0.107018	12-month-old	0.0102925	0.0364616
N_AQ.842	C7 H11 N4 O3 Esi-5.8870077	[ C7 H11 N4 O3, tgt=,overall=49.33,db=0.00,mfg=98.6 ]	0.204198	12-month-old	0.0102925	0.0364616
P_AQ.37	Fampridine	Fampridine [ C5 H6 N2, tgt=,overall=98.24,db=98.23,mfg=98.2, CAS ID=504-24-5,KEGG ID=C13728,METLIN ID=4347 ]	0.394755	12-month-old	0.0102925	0.0364616
P_LP.492	C34 H74 N12 O6	[ C34 H74 N12 O6, tgt=,overall=49.33,mfg=98.6 ]	0.270192	12-month-old	0.0103989	0.036824
P_LP.759	C17 H29 N3 O3	[ C17 H29 N3 O3, tgt=,overall=49.84,db=0.00,mfg=99.6 ]	0.153904	12-month-old	0.0104136	0.0368611
P_LP.1152	C34 H42 N O3	[ C34 H42 N O3, tgt=,overall=47.55,mfg=95.1 ]	0.177481	12-month-old	0.010514	0.037187
P_AQ.320	83.0737@6.4260106	NA	0.302741	12-month-old	0.010514	0.037187
P_AQ.168	Pheophorbide a	Pheophorbide a [ C35 H36 N4 O5, tgt=,overall=99.61,db=99.61,mfg=99.6, CAS ID=15664-29-6,KEGG ID=C18021,METLIN ID=6391 ]	0.524981	12-month-old	0.0105508	0.0372132
P_LP.888	> limit Esi+10.490991	[ > limit, tgt ]	0.276788	12-month-old	0.0105745	0.0372819
P_LP.1851	C36 H75 N O14	[ C36 H75 N O14, tgt=,overall=49.88,mfg=99.7 ]	0.186157	12-month-old	0.0106343	0.0374631
P_LP.3113	Casimiroin	Casimiroin [ C12 H11 N O4, tgt=,overall=86.74,db=86.74,mfg=86.7, CAS ID=477-89-4,KEGG ID=C10654,METLIN ID=6846 ]	0.159526	12-month-old	0.0106862	0.0376159
P_LP.2664	Lonicerin	Lonicerin [ C21 H26 N2 O4, tgt=,overall=95.52,db=95.51,mfg=95.5, KEGG ID=C17557,METLIN ID=7177 ]	0.0883716	12-month-old	0.0106983	0.0376437
P_AQ.478	C32 H67 N O12	[ C32 H67 N O12, tgt=,overall=49.93,mfg=99.8 ]	0.230211	12-month-old	0.0107848	0.0379042
P_LP.1507	C28 H55 N13 O8	[ C28 H55 N13 O8, tgt=,overall=46.56,mfg=93.1 ]	0.253817	12-month-old	0.0107852	0.0379042
P_LP.3262	C31 H38 O5	[ C31 H38 O5, tgt=,overall=48.11,db=0.00,mfg=96.2 ]	0.0926697	12-month-old	0.0108149	0.0379183
P_LP.1332	Val Arg Esi+1.2239991	Val Arg [ C11 H23 N5 O3, tgt=,overall=92.24,db=92.24,mfg=92.2, METLIN ID=2391 ]	0.171032	12-month-old	0.0108149	0.0379183
N_AQ.219	C15 H24 O6	[ C15 H24 O6, tgt=,overall=49.69,mfg=99.3 ]	0.353574	12-month-old	0.0108149	0.0379183
P_AQ.651	3,4-Dihydroxybenzylamine	3,4-Dihydroxybenzylamine [ C7 H9 N O2, tgt=,overall=78.51,db=70.69,mfg=86.3, CAS ID=37491-68-2,KEGG ID=,METLIN ID=62817,HMP ID=HMDB1215 ]	0.372191	12-month-old	0.0108149	0.0379183
P_AQ.1487	Val Val Esi+8.041993	Val Val [ C10 H20 N2 O3, tgt=,overall=99.41,db=99.41,mfg=99.4, METLIN ID=2398 ]	0.172194	12-month-old	0.0109086	0.0382169
N_LP.1817	> limit Esi-0.81099975 :2	[ > limit, tgt ]	0.0497135	12-month-old	0.0110848	0.0387269
N_LP.663	5-(4-Hydroxybut-1-ynyl)-2,2'-bithiophene	5-(4-Hydroxybut-1-ynyl)-2,2'-bithiophene [ C12 H10 O S2, tgt=,overall=80.48,db=80.53,mfg=80.4, CAS ID=1137-87-7,KEGG ID=C04486,METLIN ID=6619 ]	0.0934334	12-month-old	0.0110848	0.0387269
N_AQ.836	N2-Acetyl-L-aminoadipate Esi-6.103013	N2-Acetyl-L-aminoadipate [ C8 H13 N O5, tgt=,overall=81.05,db=81.05,mfg=81.0, CAS ID=,KEGG ID=C12986,METLIN ID=6344 ]	0.414797	12-month-old	0.0110848	0.0387269
P_AQ.233	> limit Esi+1.2369996	[ > limit, tgt ]	0.561935	12-month-old	0.0110848	0.0387269
N_AQ.1449	Gln Thr Ser	Gln Thr Ser [ C12 H22 N4 O7, tgt=,overall=90.71,db=90.72,mfg=90.7, METLIN ID=2334 ]	0.188322	12-month-old	0.0110948	0.0387465
P_LP.2034	Irinotecan Esi+9.609988	Irinotecan [ C33 H38 N4 O6, tgt=,overall=94.31,db=94.28,mfg=94.3, CAS ID=97682-44-5,KEGG ID=C16641,METLIN ID=7127 ]	0.161703	12-month-old	0.0111725	0.0390025
P_LP.744	C26 H49 N10 O7	[ C26 H49 N10 O7, tgt=,overall=46.22,mfg=92.4 ]	0.185677	12-month-old	0.0112564	0.0392799
P_LP.734	Pyroquilon	Pyroquilon [ C11 H11 N O, tgt=,overall=99.10,db=99.10,mfg=99.1, CAS ID=57369-32-1,KEGG ID=C18487,METLIN ID=7229 ]	0.242492	12-month-old	0.0113607	0.0395661
N_AQ.441	2-Dimethylamino-5,6-dimethylpyrimidin-4-ol	2-Dimethylamino-5,6-dimethylpyrimidin-4-ol [ C8 H13 N3 O, tgt=,overall=99.26,db=99.26,mfg=99.2, CAS ID=40778-16-3,KEGG ID=C10916,METLIN ID=6868 ]	0.319383	12-month-old	0.011458	0.0398736
P_AQ.1323	2-amino-14,16-dimethyloctadecan-3-ol	2-amino-14,16-dimethyloctadecan-3-ol [ C20 H43 N O, tgt=,overall=64.13,db=29.33,mfg=98.9, Lipid ID=LMSP01080031,METLIN ID=5393 ]	0.183683	12-month-old	0.0115168	0.0400627
P_LP.1360	C16 H34 N2 O2	[ C16 H34 N2 O2, tgt=,overall=49.54,db=0.00,mfg=99.0 ]	0.0412826	12-month-old	0.0116427	0.0403895
P_LP.792	Amorilin	Amorilin [ C30 H36 O5, tgt=,overall=99.42,db=99.42,mfg=99.4, Lipid ID=LMPK12140283,METLIN ID=5276 ]	0.101602	12-month-old	0.0116427	0.0403895
P_LP.335	m-(beta-Acetyl-alpha-ethyl-p-hydroxyphenethyl)benzoic acid	m-(beta-Acetyl-alpha-ethyl-p-hydroxyphenethyl)benzoic acid [ C19 H20 O4, tgt=,overall=99.29,db=99.20,mfg=99.3, KEGG ID=C14935,METLIN ID=7043 ]	0.104972	12-month-old	0.0116427	0.0403895
N_LP.1782	C6 H3 Cl3 N5 O	[ C6 H3 Cl3 N5 O, tgt=,overall=23.74,db=0.00,mfg=47.4 ]	0.150201	12-month-old	0.0116427	0.0403895
N_LP.202	C27 H40 O8 S	[ C27 H40 O8 S, tgt=,overall=49.39,db=0.00,mfg=98.7 ]	0.388448	12-month-old	0.0116427	0.0403895
P_AQ.212	Propanoylagmatine	Propanoylagmatine [ C8 H18 N4 O, tgt=,overall=97.72,db=97.72,mfg=97.7, KEGG ID=C02581,METLIN ID=6579 ]	0.257211	12-month-old	0.0119308	0.0411797
P_AQ.535	C21 H49 N9 O4 S	[ C21 H49 N9 O4 S, tgt=,overall=48.59,mfg=97.1 ]	0.162242	12-month-old	0.0119308	0.0411797
N_LP.332	C15 H11 N O16	[ C15 H11 N O16, tgt=,overall=40.46,db=0.00,mfg=80.9 ]	0.22723	12-month-old	0.0120993	0.0417288
P_AQ.990	Orthoform Esi+6.6909924	Orthoform [ C8 H9 N O3, tgt=,overall=87.43,db=87.43,mfg=87.4, CAS ID=536-25-4,KEGG ID=C14171,METLIN ID=6985 ]	0.232174	12-month-old	0.0121858	0.0419187
P_LP.1891	C24 H45 N7 O2	[ C24 H45 N7 O2, tgt=,overall=43.27,mfg=86.5 ]	0.0441065	12-month-old	0.0122253	0.0419187
P_LP.2027	C13 H18 O4 Esi+8.141998 :1	[ C13 H18 O4, tgt=,overall=43.38,mfg=86.7 ]	0.0504958	12-month-old	0.0122253	0.0419187
N_LP.903	C9 H4 N O10 S Esi-0.79599994	[ C9 H4 N O10 S, tgt=,overall=43.74,mfg=87.4 ]	0.0714131	12-month-old	0.0122253	0.0419187
N_LP.2188	Tolytoxin	Tolytoxin [ C46 H75 N O13, tgt=,overall=53.54,db=53.5, CAS ID=127999-44-4,KEGG ID=C16904,METLIN ID=7141 ]	0.077603	12-month-old	0.0122253	0.0419187
P_LP.954	Pro Asn	Pro Asn [ C9 H15 N3 O4, tgt=,overall=82.06,db=82.02,mfg=82.0, METLIN ID=2399 ]	0.231017	12-month-old	0.0122253	0.0419187
N_AQ.1263	3?-Hydroxy-23,24-bisnorchol-5-enic Acid Esi-1.0919992	3?-Hydroxy-23,24-bisnorchol-5-enic Acid [ C22 H34 O3, tgt=,overall=55.80,db=34.51,mfg=77.0, CAS ID=,METLIN ID=4463 ]	0.337095	12-month-old	0.0122253	0.0419187
P_AQ.203	C11 H33 N11 O6	[ C11 H33 N11 O6, tgt=,overall=44.61,mfg=89.2 ]	0.369891	12-month-old	0.0123856	0.0424191
N_LP.2020	C23 H14 N15 O	[ C23 H14 N15 O, tgt=,overall=40.41,mfg=80.8 ]	0.166751	12-month-old	0.012496	0.0426208
N_LP.1527	C23 H35 N8 O2 Esi-10.307006	[ C23 H35 N8 O2, tgt=,overall=49.56,mfg=99.1 ]	0.241455	12-month-old	0.0125083	0.0426208
N_LP.313	C29 H28 N20 O	[ C29 H28 N20 O, tgt=,overall=38.26,mfg=76.5 ]	0.109478	12-month-old	0.0125262	0.0426208
P_LP.943	dihydro-?-ergocryptine	dihydro-?-ergocryptine [ C32 H43 N5 O5, tgt=,overall=69.04,db=69.03,mfg=69.0, CAS ID=,METLIN ID=404 ]	0.149874	12-month-old	0.0125262	0.0426208
N_LP.1712	2-Hydroxyimipramine glucuronide	2-Hydroxyimipramine glucuronide [ C25 H32 N2 O7, tgt=,overall=54.35,db=54.32,mfg=54.3, CAS ID=54190-76-0,METLIN ID=80 ]	0.152033	12-month-old	0.0125262	0.0426208
N_AQ.1463	C35 H61 O4	[ C35 H61 O4, tgt=,overall=37.86,db=0.00,mfg=75.7 ]	0.218706	12-month-old	0.0125262	0.0426208
P_LP.394	C10 H23 N3 O	[ C10 H23 N3 O, tgt=,overall=48.67,db=0.00,mfg=97.3 ]	0.240841	12-month-old	0.0125262	0.0426208
P_LP.104	C21 H48 N4 O11	[ C21 H48 N4 O11, tgt=,overall=45.87,db=0.00,mfg=91.7 ]	0.164673	12-month-old	0.0127547	0.0433318
P_AQ.831	4-Aminocatechol	4-Aminocatechol [ C6 H7 N O2, tgt=,overall=62.42,db=61.35,mfg=63.5, CAS ID=13047-04-6,KEGG ID=C18351,METLIN ID=7217 ]	0.168668	12-month-old	0.0128336	0.0433989
N_AQ.572	3?-Hydroxy-23,24-bisnorchol-5-enic Acid	3?-Hydroxy-23,24-bisnorchol-5-enic Acid [ C22 H34 O3, tgt=,overall=55.80,db=34.51,mfg=77.0, CAS ID=,METLIN ID=4463 ]	0.308007	12-month-old	0.0128336	0.0433989
N_AQ.1359	C29 H61 N19 O4	[ C29 H61 N19 O4, tgt=,overall=34.99,mfg=69.9 ]	0.243264	12-month-old	0.0128381	0.0433989
P_LP.1031	C26 H55 N O15	[ C26 H55 N O15, tgt=,overall=49.01,db=0.00,mfg=98.0 ]	0.144807	12-month-old	0.0128889	0.043521
P_LP.1886	> limit Esi+10.310027 :1	[ > limit, tgt ]	0.215412	12-month-old	0.013136	0.0442768
N_AQ.658	C23 H34 N5 O3	[ C23 H34 N5 O3, tgt=,overall=41.55,mfg=83.0 ]	0.203229	12-month-old	0.0131835	0.0443804
N_LP.293	C28 H38 N14 O7	[ C28 H38 N14 O7, tgt=,overall=49.25,db=0.00,mfg=98.5 ]	0.100849	12-month-old	0.0134686	0.04522
N_AQ.909	C39 H78 N3 O4 S2	[ C39 H78 N3 O4 S2, tgt=,overall=46.04,mfg=92.0 ]	0.221925	12-month-old	0.0134686	0.04522
P_AQ.840	Oleoyl Ethyl Amide	Oleoyl Ethyl Amide [ C20 H39 N O, tgt=,overall=88.54,db=84.19,mfg=92.8, CAS ID=85075-82-7,METLIN ID=4490 ]	0.206667	12-month-old	0.0135143	0.0453219
P_LP.535	> limit 10.488013	[ > limit, tgt ]	0.178252	12-month-old	0.0135794	0.0455231
P_LP.425	Carolinianine	Carolinianine [ C16 H24 N2 O2, tgt=,overall=97.32,db=97.32,mfg=97.3, CAS ID=36101-39-0,KEGG ID=C09856,METLIN ID=6796 ]	0.265596	12-month-old	0.0136723	0.0458171
P_AQ.339	C18 H37 N8 O5	[ C18 H37 N8 O5, tgt=,overall=49.00,db=0.00,mfg=98.0 ]	0.280099	12-month-old	0.0137758	0.0460588
P_LP.2161	C12 H26 O3 Esi+10.099	[ C12 H26 O3, tgt=,overall=48.80,db=0.00,mfg=97.6 ]	0.0263127	12-month-old	0.0137964	0.0460588
P_AQ.1644	C23 H10 N6	[ C23 H10 N6, tgt=,overall=39.60,mfg=79.2 ]	0.0872099	12-month-old	0.0141312	0.0470172
P_LP.111	MG(0:0/18:0/0:0)	MG(0:0/18:0/0:0) [ C21 H42 O4, tgt=,overall=98.60,db=98.57,mfg=98.6, METLIN ID=62319,HMP ID=HMDB1153 ]	0.162491	12-month-old	0.0141312	0.0470172
P_AQ.1734	3-Guanidinopropanoate	3-Guanidinopropanoate [ C4 H9 N3 O2, tgt=,overall=87.18,db=87.18,mfg=87.1, CAS ID=353-09-3,KEGG ID=C03065,METLIN ID=6589 ]	0.213387	12-month-old	0.0141979	0.0471864
P_AQ.1598	5-O-(Indol-3-ylacetyl-myo-inositol) D-galactoside	5-O-(Indol-3-ylacetyl-myo-inositol) D-galactoside [ C22 H29 N O12, tgt=,overall=73.66,db=73.68,mfg=73.6, KEGG ID=C04695,METLIN ID=6624 ]	0.141282	12-month-old	0.0142091	0.0472058
N_LP.1845	Galbeta-Cer(d18:1/16:0)	Galbeta-Cer(d18:1/16:0) [ C40 H77 N O8, tgt=,overall=43.64,db=43.93,mfg=43.3, Lipid ID=LMSP0501AC01,METLIN ID=5399 ]	0.0260118	12-month-old	0.0144731	0.0478662
N_LP.2110	Maackiain 3-O-galactoside	Maackiain 3-O-galactoside [ C22 H22 O10, tgt=,overall=71.63,db=71.44,mfg=71.8, Lipid ID=LMPK12070034,METLIN ID=4812 ]	0.0335783	12-month-old	0.0144731	0.0478662
N_AQ.97	Guanosine	Guanosine [ C10 H13 N5 O5, tgt=,overall=99.36,db=99.36,mfg=99.3, CAS ID=118-00-3,KEGG ID=C00387,METLIN ID=87,HMP ID=HMDB0013 ]	0.286234	12-month-old	0.0144781	0.0478662
P_LP.718	C33 H62 N5 O7	[ C33 H62 N5 O7, tgt=,overall=49.60,db=0.00,mfg=99.2 ]	0.172641	12-month-old	0.0145511	0.0480896
P_LP.1419	C17 Sphinganine	C17 Sphinganine [ C17 H37 N O2, tgt=,overall=99.07,db=99.07,mfg=99.0, Lipid ID=LMSP01040003,METLIN ID=4155 ]	0.316614	12-month-old	0.0147642	0.0487214
N_LP.353	C9 H2 N2 O5 S	[ C9 H2 N2 O5 S, tgt=,overall=35.10,mfg=70.1 ]	0.0838529	12-month-old	0.0148223	0.0487498
N_AQ.304	C19 H12 N	[ C19 H12 N, tgt=,overall=38.22,mfg=76.4 ]	0.209807	12-month-old	0.0148223	0.0487498
P_LP.1954	3-Acetamidopropanal Esi+1.2279979 :1	3-Acetamidopropanal [ C5 H9 N O2, tgt=,overall=85.66,db=85.65,mfg=85.6, KEGG ID=C18170,METLIN ID=7207 ]	0.23192	12-month-old	0.0148223	0.0487498
N_LP.2028	C22 H Cl3 O7 S3	[ C22 H Cl3 O7 S3, tgt=,overall=23.80,db=0.00,mfg=47.5 ]	0.0425648	12-month-old	0.0151789	0.0497015
N_LP.2014	C15 H2 O17	[ C15 H2 O17, tgt=,overall=44.25,db=0.00,mfg=88.5 ]	0.0777101	12-month-old	0.0151789	0.0497015
P_AQ.1075	C22 H42 O4	[ C22 H42 O4, tgt=,overall=41.96,db=0.00,mfg=83.9 ]	0.158307	12-month-old	0.0151789	0.0497015
P_LP.1317	3-Oxo-5?,14?-chol-8-en-24-oic Acid	3-Oxo-5?,14?-chol-8-en-24-oic Acid [ C24 H36 O3, tgt=,overall=82.65,db=82.60,mfg=82.7, METLIN ID=4298 ]	0.181509	12-month-old	0.0151947	0.0497347
P_LP.2893	C8 H18 N5	[ C8 H18 N5, tgt=,overall=31.87,db=0.00,mfg=63.7 ]	0.0922328	12-month-old	0.0152184	0.0497859
P_LP.1551	C11 H25 N3 O	[ C11 H25 N3 O, tgt=,overall=48.36,db=0.00,mfg=96.7 ]	0.325045	12-month-old	0.0152216	0.0497859
N_LP.1287	Officinalisnin I	Officinalisnin I [ C45 H76 O19, tgt=,overall=65.69,db=65.6, CAS ID=57944-18-0,KEGG ID=C08904,METLIN ID=6725 ]	0.166446	12-month-old	0.0154514	0.0504261
N_LP.1184	MID1766:5-ethyl-5-(pentan-2-yl)-1-((2S,3R,4S,5S,6R)-3,4,5-trihydroxy-6-(hydroxymethyl)tetrahydro-2H-	MID1766:5-ethyl-5-(pentan-2-yl)-1-((2S,3R,4S,5S,6R)-3,4,5-trihydroxy-6-(hydroxymethyl)tetrahydro-2H- [ C17 H28 N2 O8, tgt=,overall=72.58,db=66.11,mfg=79.0, CAS ID=,METLIN ID=176 ]	0.0220538	12-month-old	0.0155431	0.0506135
P_LP.1406	1-Aminocyclohexanecarboxylic acid	1-Aminocyclohexanecarboxylic acid [ C7 H13 N O2, tgt=,overall=83.73,db=83.72,mfg=83.7, CAS ID=2756-85-6,METLIN ID=6589,HMP ID=HMDB0227 ]	0.486349	12-month-old	0.0155431	0.0506135
P_AQ.940	> limit Esi+0.9940019	[ > limit, tgt ]	0.240666	12-month-old	0.0156574	0.0509484
N_LP.261	PI(16:0/0:0)	PI(16:0/0:0) [ C25 H49 O12 P, tgt=,overall=49.75,db=99.5, Lipid ID=LMGP06050002,METLIN ID=4674 ]	0.232013	12-month-old	0.0158839	0.0515969
P_LP.2201	C13 H18 O4 Esi+8.141998 :2	[ C13 H18 O4, tgt=,overall=49.34,mfg=98.6 ]	0.0441686	12-month-old	0.0159149	0.0515969
P_LP.2905	Phlegmarine	Phlegmarine [ C16 H30 N2, tgt=,overall=42.28,db=0.00,mfg=84.5, CAS ID=66834-87-5,KEGG ID=C09892,METLIN ID=6799 ]	0.0520397	12-month-old	0.0159149	0.0515969
P_LP.3072	7,8,3',4',5'-Pentamethoxy-6'',6''-dimethylpyrano[2'',3'':5,6]flavone	7,8,3',4',5'-Pentamethoxy-6'',6''-dimethylpyrano[2'',3'':5,6]flavone [ C25 H26 O8, tgt=,overall=66.24,db=66.38,mfg=66.0, Lipid ID=LMPK12111409,METLIN ID=4983 ]	0.0656015	12-month-old	0.0159149	0.0515969
P_LP.177	<none> Esi+6.3540034	[ <none>, tgt ]	0.16915	12-month-old	0.0159259	0.0516137
P_LP.2656	C29 H38 N6 O4	[ C29 H38 N6 O4, tgt=,overall=48.03,mfg=96.0 ]	0.149906	12-month-old	0.0160423	0.0519719
P_AQ.109	C13 H37 N11 O7	[ C13 H37 N11 O7, tgt=,overall=36.34,mfg=72.6 ]	0.348096	12-month-old	0.0161654	0.0523516
N_AQ.478	> limit Esi-1.3240011	[ > limit, tgt ]	0.275	12-month-old	0.0162037	0.0524374
P_LP.2092	C8 H11 N8 O Esi+6.2800164	[ C8 H11 N8 O, tgt=,overall=32.85,db=0.00,mfg=65.7 ]	0.0810775	12-month-old	0.0162945	0.0525013
P_AQ.939	C13 H32 N14	[ C13 H32 N14, tgt=,overall=42.27,mfg=84.5 ]	0.198673	12-month-old	0.0162945	0.0525013
P_LP.1916	10-keto stearic acid Esi+9.147984	10-keto stearic acid [ C18 H34 O3, tgt=,overall=98.13,db=98.13,mfg=98.1, Lipid ID=LMFA01060066,METLIN ID=3576 ]	0.250847	12-month-old	0.0162945	0.0525013
N_AQ.1340	C14 H11 O2 S2	[ C14 H11 O2 S2, tgt=,overall=43.76,db=0.00,mfg=87.5 ]	0.143458	12-month-old	0.0163693	0.0527229
P_LP.3210	Asn Cys Phe	Asn Cys Phe [ C16 H22 N4 O5 S, tgt=,overall=57.41,db=57.24,mfg=57.5, METLIN ID=2267 ]	0.0370645	12-month-old	0.0164155	0.0528334
P_LP.1473	Lys Val Val	Lys Val Val [ C16 H32 N4 O4, tgt=,overall=99.18,db=99.18,mfg=99.1, METLIN ID=1862 ]	0.203745	12-month-old	0.0164277	0.0528402
P_LP.2245	Tyr Leu Esi+4.4619927	Tyr Leu [ C15 H22 N2 O4, tgt=,overall=49.48,db=0.00,mfg=98.9, METLIN ID=2403 ]	0.172203	12-month-old	0.0165165	0.0530622
N_LP.1754	C32 H32 N2 O3 Esi-7.0909905	[ C32 H32 N2 O3, tgt=,overall=38.23,mfg=76.4 ]	0.179222	12-month-old	0.0165354	0.0531038
N_AQ.956	C29 H64 N16 O4	[ C29 H64 N16 O4, tgt=,overall=35.33,db=0.00,mfg=70.6 ]	0.154963	12-month-old	0.0166821	0.0532464
P_AQ.552	> limit Esi+1.2949984	[ > limit, tgt ]	0.267954	12-month-old	0.0166821	0.0532464
P_LP.3280	C34 H39 N4 O3	[ C34 H39 N4 O3, tgt=,overall=42.91,mfg=85.8 ]	0.0930262	12-month-old	0.0166879	0.0532464
N_LP.448	Toluene	Toluene [ C7 H8, tgt=,overall=86.40,db=86.40,mfg=86.4, CAS ID=108-88-3,KEGG ID=C01455,METLIN ID=6560 ]	0.215886	12-month-old	0.0168224	0.053637
P_LP.221	Tyr Leu	Tyr Leu [ C15 H22 N2 O4, tgt=,overall=96.85,db=96.85,mfg=96.8, METLIN ID=2403 ]	0.333287	12-month-old	0.0168371	0.0536451
P_LP.830	Sinapyl aldehyde	Sinapyl aldehyde [ C11 H12 O4, tgt=,overall=65.24,db=47.62,mfg=82.8, CAS ID=4206-58-0,KEGG ID=C05610,METLIN ID=4480 ]	0.22548	12-month-old	0.0170406	0.0541395
P_LP.2163	C8 H4 O3 Esi+9.359988	[ C8 H4 O3, tgt=,overall=43.32,mfg=86.6 ]	0.0535328	12-month-old	0.0170777	0.0541395
N_AQ.771	C30 H65 N9 O2	[ C30 H65 N9 O2, tgt=,overall=38.95,db=0.00,mfg=77.9 ]	0.171191	12-month-old	0.0170777	0.0541395
P_AQ.1211	C17 H12 N2 O4	[ C17 H12 N2 O4, tgt=,overall=48.45,mfg=96.9 ]	0.265329	12-month-old	0.0173892	0.055009
P_LP.2242	<none> Esi+0.81199807 :11	[ <none>, tgt ]	0.0199682	12-month-old	0.0174815	0.0552026
P_AQ.1474	Tsukushinamine A	Tsukushinamine A [ C15 H20 N2 O, tgt=,overall=50.44,db=57.74,mfg=43.1, CAS ID=70711-82-9,KEGG ID=C10791,METLIN ID=6858 ]	0.227897	12-month-old	0.0174932	0.0552198
P_LP.1819	C8 H19 N O3	[ C8 H19 N O3, tgt=,overall=43.62,db=0.00,mfg=87.2 ]	0.123368	12-month-old	0.017578	0.0554478
P_AQ.547	C34 H71 N O13	[ C34 H71 N O13, tgt=,overall=49.68,mfg=99.3 ]	0.206132	12-month-old	0.0176662	0.0557063
P_LP.2816	l-2-hydroxy-decanoic acid Esi+5.0780025	l-2-hydroxy-decanoic acid [ C10 H20 O3, tgt=,overall=81.73,db=81.71,mfg=81.7, METLIN ID=3559 ]	0.14124	12-month-old	0.0178937	0.0562438
P_LP.503	MG(16:0/0:0/0:0)[rac]	MG(16:0/0:0/0:0)[rac] [ C19 H38 O4, tgt=,overall=99.15,db=99.14,mfg=99.1, Lipid ID=LMGL01010001,METLIN ID=7555 ]	0.155243	12-month-old	0.0178937	0.0562438
N_AQ.290	> limit Esi-1.227998	[ > limit, tgt ]	0.213235	12-month-old	0.0178937	0.0562438
P_AQ.600	DL-Stearoylcarnitine	DL-Stearoylcarnitine [ C25 H49 N O4, tgt=,overall=81.08,db=81.05,mfg=81.1, CAS ID=1976-27-8,METLIN ID=5811,HMP ID=HMDB0084 ]	0.234223	12-month-old	0.0180246	0.056604
P_LP.1661	C16 Sphinganine	C16 Sphinganine [ C16 H35 N O2, tgt=,overall=99.93,db=99.93,mfg=99.9, Lipid ID=LMSP01040001,KEGG ID=C13915,METLIN ID=4155 ]	0.247991	12-month-old	0.0180275	0.056604
P_LP.654	C13 H20 N2 O3	[ C13 H20 N2 O3, tgt=,overall=42.97,db=0.00,mfg=85.9 ]	0.273198	12-month-old	0.0181157	0.0568287
P_AQ.1346	C35 H71 N8 O7	[ C35 H71 N8 O7, tgt=,overall=49.24,mfg=98.4 ]	0.179781	12-month-old	0.0181183	0.0568287
P_LP.2387	PS(22:0/22:0)	PS(22:0/22:0) [ C50 H98 N O10 P, tgt=,overall=64.25,db=64.2, Lipid ID=LMGP03010943,METLIN ID=7860 ]	0.0232975	12-month-old	0.0182069	0.0570864
P_AQ.357	C43 H23 N8 O2	[ C43 H23 N8 O2, tgt=,overall=29.63,mfg=59.2 ]	0.119919	12-month-old	0.0183144	0.0572817
P_LP.2789	C12 H23 N O2	[ C12 H23 N O2, tgt=,overall=37.23,db=0.00,mfg=74.4 ]	0.0633194	12-month-old	0.0183268	0.0573005
N_LP.1399	Triterpenoid 7.6579943	Triterpenoid [ C30 H48 O7 S, tgt=,overall=97.30,db=97.29,mfg=97.3, METLIN ID=7049,HMP ID=HMDB0430 ]	0.298943	12-month-old	0.0185788	0.0580267
P_LP.96	1-Methyl-4-phenyl-1,2,3,6-tetrahydropyridine N-oxide	1-Methyl-4-phenyl-1,2,3,6-tetrahydropyridine N-oxide [ C12 H15 N O, tgt=,overall=94.71,db=94.46,mfg=94.9, KEGG ID=C04731,METLIN ID=6625 ]	0.29435	12-month-old	0.0187021	0.0582955
P_LP.403	alpha-Naphthylacetamide	alpha-Naphthylacetamide [ C12 H11 N O, tgt=,overall=97.22,db=97.16,mfg=97.2, CAS ID=86-86-2,KEGG ID=C18533,METLIN ID=7233 ]	0.328443	12-month-old	0.0187021	0.0582955
P_LP.777	Montanol	Montanol [ C21 H36 O4, tgt=,overall=99.11,db=99.10,mfg=99.1, CAS ID=71117-50-5,KEGG ID=C09137,METLIN ID=6745 ]	0.0403438	12-month-old	0.0187437	0.0582955
N_LP.2105	C43 H81 N	[ C43 H81 N, tgt=,overall=29.67,db=0.00,mfg=59.3 ]	0.0426353	12-month-old	0.0187437	0.0582955
P_AQ.1254	C25 H45 N	[ C25 H45 N, tgt=,overall=49.86,db=0.00,mfg=99.7 ]	0.196443	12-month-old	0.0187437	0.0582955
P_AQ.305	Rubraflavone C	Rubraflavone C [ C30 H34 O6, tgt=,overall=60.58,db=60.56,mfg=60.5, Lipid ID=LMPK12110900,METLIN ID=4932 ]	0.206655	12-month-old	0.0187437	0.0582955
P_AQ.1394	C6 H3 N5 O4 S	[ C6 H3 N5 O4 S, tgt=,overall=36.28,mfg=72.5 ]	0.240076	12-month-old	0.0188262	0.0585109
N_LP.1643	5-Cholestene-3?,7?,12?,25,26-pentol Esi-9.016995	5-Cholestene-3?,7?,12?,25,26-pentol [ C27 H46 O5, tgt=,overall=72.03,db=68.76,mfg=75.3, METLIN ID=4309 ]	0.154324	12-month-old	0.0188968	0.0587097
P_LP.1438	C22 H45 N8 O8	[ C22 H45 N8 O8, tgt=,overall=49.47,mfg=98.9 ]	0.256604	12-month-old	0.0190013	0.0589445
P_AQ.1140	C14 H25 N7	[ C14 H25 N7, tgt=,overall=39.52,mfg=79.0 ]	0.169913	12-month-old	0.0190255	0.0589445
P_AQ.974	> limit Esi+1.4170034	[ > limit, tgt ]	0.265995	12-month-old	0.0190255	0.0589445
P_LP.1005	C12 H26 O3	[ C12 H26 O3, tgt=,overall=49.53,db=0.00,mfg=99.0 ]	0.0267734	12-month-old	0.0191818	0.0592217
N_AQ.529	C9 H6 N2 O S	[ C9 H6 N2 O S, tgt=,overall=35.79,mfg=71.5 ]	0.0995557	12-month-old	0.0191818	0.0592217
P_AQ.1064	> limit Esi+0.9859978	[ > limit, tgt ]	0.127114	12-month-old	0.0191818	0.0592217
P_AQ.1397	> limit Esi+0.99600106	[ > limit, tgt ]	0.164011	12-month-old	0.0191818	0.0592217
P_AQ.164	C17 H22 N2 O4	[ C17 H22 N2 O4, tgt=,overall=49.01,mfg=98.0 ]	0.305169	12-month-old	0.0191818	0.0592217
P_LP.748	Furafylline	Furafylline [ C12 H12 N4 O3, tgt=,overall=85.77,db=85.75,mfg=85.7, CAS ID=80288-49-9,METLIN ID=2406 ]	0.344041	12-month-old	0.0191818	0.0592217
P_AQ.1531	11-acetoxy-3beta,6alpha-dihydroxy-9,11-seco-5alpha-cholest-7-en-9-one. Esi+3.7569985	11-acetoxy-3beta,6alpha-dihydroxy-9,11-seco-5alpha-cholest-7-en-9-one. [ C29 H48 O5, tgt=,overall=76.33,db=76.35,mfg=76.3, Lipid ID=LMST01010336,METLIN ID=8393 ]	0.0978139	12-month-old	0.0192484	0.0594066
P_LP.768	PG(18:4(6Z,9Z,12Z,15Z)/22:2(13Z,16Z))	PG(18:4(6Z,9Z,12Z,15Z)/22:2(13Z,16Z)) [ C46 H79 O10 P, tgt=,overall=91.16,db=91.1, Lipid ID=LMGP04010453,METLIN ID=7927 ]	0.224261	12-month-old	0.0193857	0.0597681
N_LP.771	C8 H6 N6 O3 S2	[ C8 H6 N6 O3 S2, tgt=,overall=47.59,mfg=95.1 ]	0.222618	12-month-old	0.0194952	0.0600639
N_LP.1432	> limit Esi-10.499013	[ > limit, tgt ]	0.251605	12-month-old	0.0195943	0.0601827
N_LP.1070	C5 H4 O6 S3	[ C5 H4 O6 S3, tgt=,overall=23.81,db=0.00,mfg=47.6 ]	0.0906303	12-month-old	0.0196288	0.0601827
P_LP.448	C42 H64 O7	[ C42 H64 O7, tgt=,overall=49.91,mfg=99.8 ]	0.204576	12-month-old	0.0196288	0.0601827
P_LP.285	Secnidazole	Secnidazole [ C7 H11 N3 O3, tgt=,overall=44.86,db=12.40,mfg=77.3, CAS ID=3366-95-8,METLIN ID=4355 ]	0.2315	12-month-old	0.0196288	0.0601827
P_AQ.377	3-ketosphingosine	3-ketosphingosine [ C18 H35 N O2, tgt=,overall=84.77,db=84.53,mfg=85.0, CAS ID=19767-16-9,KEGG ID=C06121,METLIN ID=4320 ]	0.344111	12-month-old	0.0196288	0.0601827
P_LP.1778	C27 H36 N6 O3	[ C27 H36 N6 O3, tgt=,overall=40.10,mfg=80.2 ]	0.149483	12-month-old	0.0199111	0.0610063
P_LP.2639	C24 H44 S	[ C24 H44 S, tgt=,overall=48.56,db=0.00,mfg=97.1 ]	0.109632	12-month-old	0.0200356	0.0613027
P_LP.2760	2-Phenylbutyrolactone Esi+7.941007	2-Phenylbutyrolactone [ C10 H10 O2, tgt=,overall=96.06,db=96.06,mfg=96.0, CAS ID=6836-98-2,METLIN ID=182 ]	0.0678799	12-month-old	0.0200849	0.06139
P_LP.1200	C8 H4 O3 Esi+11.727023	[ C8 H4 O3, tgt=,overall=43.82,mfg=87.6 ]	0.101997	12-month-old	0.0200849	0.06139
P_AQ.1640	C15 H43 N14 O5	[ C15 H43 N14 O5, tgt=,overall=40.37,db=0.00,mfg=80.7 ]	0.131615	12-month-old	0.0201519	0.0615526
P_LP.2444	PS(19:1(9Z)/17:0)	PS(19:1(9Z)/17:0) [ C42 H80 N O10 P, tgt=,overall=67.77,db=67.7, Lipid ID=LMGP03010488,METLIN ID=7815 ]	0.140905	12-month-old	0.0205292	0.0624249
[truncated: 7,846 more rows]

## Sheet: Supplementary Table 3
Supplementary Table 3. Differential abundance analysis results across meat and dairy groups for microbiome features.
[truncated: 17,034 more rows]

[truncated: 13 more sheets: Supplementary Table 4, Supplementary Table 5, Supplementary Table 6, Supplementary Table 7, Supplementary Table 8, Supplementary Table 9, Supplementary Table 10, Supplementary Table 11, Supplementary Table 12, Supplementary Table 13, Supplementary Table 14, Supplementary Table 15, _56F9DC9755BA473782653E2940F9]
